# Supplementary material for: Comprehensive Characterization of Microbial Community in the Female Genital Tract of Reproductive-Aged Women in China
Source: Front Cell Infect Microbiol. 2021 Sep 16;11:649067. doi: 10.3389/fcimb.2021.649067 (PMC8482844; doi:10.3389/fcimb.2021.649067)
Supplement: Supplementary file 4 [file Table_1.xlsx]

## Sheet: BMI
Supplementary Table S1. Phenotypic information for the initial study cohort of 184 women.
sample_id	BMI	standard
C100b2	24	Normal
C101b2	20	Normal
C102b2	19	Normal
C103b2	18	Underweight
C104b2	23	Normal
C105b2	18	Underweight
C106b2	21	Normal
C107b2	21	Normal
C108b2	19	Normal
C108Rb2	19	Normal
C10b2	20	Normal
C11b2	21	Normal
C12b2	17	Underweight
C13b2	17	Underweight
C14b2	21	Normal
C15b2	23	Normal
C16b2	19	Normal
C17b2	24	Normal
C18b2	19	Normal
C19b2	21	Normal
C1b2	22	Normal
C20b2	22	Normal
C21b1	20	Normal
C22b1	18	Underweight
C23b2	24	Normal
C24b1	20	Normal
C24b2	20	Normal
C25b2	23	Normal
C26b2	22	Normal
C27b2	24	Normal
C28b1	23	Normal
C29b1	24	Normal
C29b2	24	Normal
C29Rb2	24	Normal
C2b2	20	Normal
C30b2	20	Normal
C31b2	17	Underweight
C32b2	21	Normal
C33b1	26	Overweight
C34b2	20	Normal
C35b1	25	Overweight
C35b2	25	Overweight
C36b2	26	Overweight
C37b2	24	Normal
C38b1	21	Normal
C38b2	21	Normal
C39b1	24	Normal
C39b2	24	Normal
C3b2	21	Normal
C40b2	22	Normal
C41b2	21	Normal
C42b2	22	Normal
C43b2	24	Normal
C44b2	19	Normal
C45b2	20	Normal
C46b2	22	Normal
C47b2	19	Normal
C48b2	21	Normal
C49b2	17	Underweight
C4b2	27	Overweight
C50b2	22	Normal
C51b2	23	Normal
C52b2	22	Normal
C53b2	19	Normal
C54b2	19	Normal
C55b2	26	Overweight
C56b2	21	Normal
C57b2	21	Normal
C58b2	21	Normal
C59b2	21	Normal
C5b2	23	Normal
C60b2	20	Normal
C61b2	19	Normal
C62b2	23	Normal
C63b2	27	Overweight
C64b2	23	Normal
C65b2	22	Normal
C66b2	26	Overweight
C67b2	23	Normal
C68b2	21	Normal
C69b2	23	Normal
C6b2	21	Normal
C70b2	20	Normal
C71b2	20	Normal
C72b2	20	Normal
C73b2	23	Normal
C74b2	19	Normal
C75b2	17	Underweight
C76b2	18	Underweight
C77b2	17	Underweight
C78b2	24	Normal
C79b2	22	Normal
C7b2	22	Normal
C82b2	20	Normal
C83b2	25	Overweight
C84b2	19	Normal
C85b2	22	Normal
C86b2	21	Normal
C87b2	21	Normal
C88b2	19	Normal
C89b2	19	Normal
C8b2	19	Normal
C90b2	21	Normal
C91b2	18	Underweight
C92b2	20	Normal
C93b2	19	Normal
C96b2	20	Normal
C97b2	17	Underweight
C98b2	27	Overweight
C99b2	23	Normal
C9b2	23	Normal
U10b3	21	Normal
U127b5		Unknown
U128b5		Unknown
U134b5	25	Overweight
U135b5		Unknown
U141b4	25	Overweight
U145b4	23	Normal
U148b5	18	Underweight
U149b5	24	Normal
U150b4	19	Normal
U152b5		Unknown
U153b5	25	Overweight
U155b4	27	Overweight
U155b5	28	Overweight
U156b5		Unknown
U157b5	23	Normal
U158b5		Unknown
U159b5		Unknown
U160b5		Unknown
U161b5		Unknown
U162b5		Unknown
U163b5	26	Overweight
U164b5	26	Overweight
U165b5	19	Normal
U166b5		Unknown
U167b4	22	Normal
U1b3	22	Normal
U205b4	20	Normal
U206b4	23	Normal
U214b4	20	Normal
U229b4	22	Normal
U246b4	19	Normal
U2b3	22	Normal
U3b3	22	Normal
U4b3	15	Underweight
U5b3	22	Normal
U6b3	21	Normal
U7b3	15	Underweight
U8b3	21	Normal
U9b3	19	Normal
V100b2	24	Normal
V101b2	20	Normal
V102b2	19	Normal
V103b2	18	Underweight
V104b2	23	Normal
V105b2	18	Underweight
V106b2	21	Normal
V107b2	21	Normal
V108b2	19	Normal
V10b1	20	Normal
V10b2	20	Normal
V10b3	21	Normal
V11b2	21	Normal
V121b5	21	Normal
V122b5	20	Normal
V123b4	23	Normal
V123b5	21	Normal
V124b5	22	Normal
V125b5	21	Normal
V126b5	30	Overweight
V127b5		Unknown
V128b5		Unknown
V129b5	20	Normal
V12b1	17	Underweight
V12b2	17	Underweight
V130b5	21	Normal
V131b5	19	Normal
V132b5	19	Normal
V134b5	25	Overweight
V135b5		Unknown
V136b5	25	Overweight
V137b5	27	Overweight
V138b5	19	Normal
V139b5	23	Normal
V13b2	17	Underweight
V140b5	21	Normal
V141b4	25	Overweight
V141b5	31	Overweight
V142b5	23	Normal
V143b5	23	Normal
V144b5	20	Normal
V145b4	23	Normal
V145b5	20	Normal
V146b5	22	Normal
V147b5	18	Underweight
V148b5	18	Underweight
V149b5	24	Normal
V14b2	21	Normal
V150b4	19	Normal
V152b5		Unknown
V153b5	25	Overweight
V155b4	27	Overweight
V155b5	28	Overweight
V156b5		Unknown
V157b5	23	Normal
V158b5		Unknown
V159b5		Unknown
V15b2	23	Normal
V160b5		Unknown
V161b5		Unknown
V162b5		Unknown
V163b5	26	Overweight
V164b5	26	Overweight
V165b5	19	Normal
V166b5		Unknown
V167b4	22	Normal
V16b2	19	Normal
V17b2	24	Normal
V18b1	19	Normal
V18b2	19	Normal
V19b2	21	Normal
V1b1	22	Normal
V1b2	22	Normal
V1b3	22	Normal
V20b1	22	Normal
V20b2	22	Normal
V214b4	20	Normal
V23b2	24	Normal
V24b2	20	Normal
V24Rb2	20	Normal
V25b2	23	Normal
V26b2	22	Normal
V27b2	24	Normal
V29b2	24	Normal
V2b1	20	Normal
V2b2	20	Normal
V2b3	22	Normal
V30b2	20	Normal
V31b2	17	Underweight
V32b2	21	Normal
V34b2	20	Normal
V35b2	25	Overweight
V36b2	26	Overweight
V37b2	24	Normal
V38b2	21	Normal
V39b2	24	Normal
V3b1	21	Normal
V3b2	21	Normal
V3b3	22	Normal
V40b2	22	Normal
V41b2	21	Normal
V42b2	22	Normal
V43b2	24	Normal
V44b2	19	Normal
V45b2	20	Normal
V46b2	22	Normal
V47b2	19	Normal
V48b2	21	Normal
V49b2	17	Underweight
V4b1	27	Overweight
V4b2	27	Overweight
V4b3	15	Underweight
V50b2	22	Normal
V51b2	23	Normal
V52b2	22	Normal
V53b2	19	Normal
V54b2	19	Normal
V55b2	26	Overweight
V56b2	21	Normal
V57b2	21	Normal
V58b2	21	Normal
V59b2	21	Normal
V5b2	23	Normal
V5b3	22	Normal
V60b2	20	Normal
V61b2	19	Normal
V62b2	23	Normal
V63b2	27	Overweight
V64b2	23	Normal
V65b2	22	Normal
V66b2	26	Overweight
V67b2	23	Normal
V68b2	21	Normal
V69b2	23	Normal
V6b2	21	Normal
V6b3	21	Normal
V70b2	20	Normal
V71b2	20	Normal
V72b2	20	Normal
V73b2	23	Normal
V74b2	19	Normal
V75b2	17	Underweight
V76b2	18	Underweight
V77b2	17	Underweight
V78b2	24	Normal
V79b2	22	Normal
V7b2	22	Normal
V7b3	15	Underweight
V82b2	20	Normal
V83b2	25	Overweight
V84b2	19	Normal
V85b2	22	Normal
V86b2	21	Normal
V87b2	21	Normal
V88b2	19	Normal
V89b2	19	Normal
V8b1	19	Normal
V8b2	19	Normal
V8b3	21	Normal
V90b2	21	Normal
V91b2	18	Underweight
V92b2	20	Normal
V93b2	19	Normal
V96b2	20	Normal
V97b2	17	Underweight
V98b2	27	Overweight
V99b2	23	Normal
V9b1	23	Normal
V9b2	23	Normal
V9b3	19	Normal
