# Supplementary material for: Comprehensive Characterization of Microbial Community in the Female Genital Tract of Reproductive-Aged Women in China
Source: Front Cell Infect Microbiol. 2021 Sep 16;11:649067. doi: 10.3389/fcimb.2021.649067 (PMC8482844; doi:10.3389/fcimb.2021.649067)
Supplement: Supplementary file 5 [file Table_2.xlsx]

## Sheet: Supplementary Data 2
batceria	C100b2	C101b2	C102b2	C103b2	C104b2	C105b2	C106b2	C107b2	C108b2	C108Rb2	C10b2	C11b2	C12b2	C13b2	C14b2	C15b2	C16b2	C17b2	C18b2	C19b2	C1b2	C20b2	C21b1	C22b1	C23b2	C24b1	C24b2	C25b2	C26b2	C27b2	C28b1	C29b1	C29b2	C29Rb2	C2b2	C30b2	C31b2	C32b2	C33b1	C34b2	C35b1	C35b2	C36b2	C37b2	C38b1	C38b2	C39b1	C39b2	C3b2
Lactobacillus	83.2831	22.4852	97.5203	99.5784	0.018873	89.8094	99.9773	0.337553	91.4399	91.4534	0.188851	92.4216	16.3591	0.854397	71.7429	99.6324	90.2621	81.9302	35.4008	94.5	12.5217	94.7774	12.4085	94.203	97.7462	98.707	99.8338	95.0339	93.6866	2.16361	0.23038	98.9401	39.1292	39.1255	94.286	92.3665	99.6203	98.0932	0.75551	94.5911	99.6069	99.5154	96.4105	97.8817	35.7392	97.9826	94.492	98.6966	30.6163
Atopobium	0.196933	0.0371631	0	0	3.59058	0	0	2.38162	0.0217105	0.0219264	4.67324	0.0251404	4.40039	3.22216	0.457672	0	1.83209	0	0.262402	0	41.2915	0	41.3717	0.0353853	0.0161564	0	0	0.623653	0.558238	14.4189	1.66331	0.0509575	3.99608	3.99156	0.0357984	0.603327	0.00945818	0.0236214	3.19433	0	0	0.0703825	0.058466	0.0711198	0.252903	0	0	0	5.48029
Prevotella	0.0684377	4.15632	0.11363	0.189643	37.6311	0	0	32.5254	2.51997	2.50274	24.1332	3.07131	36.7863	34.2308	4.97236	0.0521149	2.09552	0	20.925	0.0456762	36.7339	0.159666	36.87	0.283083	0.259849	0	0	1.78472	3.08059	27.5576	33.2284	0.344473	21.8476	21.8342	0.30704	0.553963	0.125659	0.123356	34.4531	0	0.0512679	0.117755	0.553388	0.496444	21.0198	0.0753062	0.0484749	0.0726293	23.9262
Megasphaera	0.0209503	0	0	0.0189643	14.2019	0	0	23.8537	0.578429	0.604542	11.1836	0.45113	17.3745	19.0245	2.00852	0	0.0357191	0	11.5316	0	0	0	0	0.162356	0.0134637	0	0	1.27502	0.0617216	18.0414	34.1181	0.0927426	21.8187	21.8342	0.130802	0.541623	0	0	18.8463	0	0	0	0.0720628	0.0766978	11.3784	0.0277444	0	0	8.37556
Sneathia	0	0	0.0100685	0.0641867	41.6637	0.0201901	0	7.64338	0.155075	0.153485	27.0985	1.92324	13.6471	34.2195	3.97844	0	0.0133947	0	19.3662	0	0	0	0	0.166519	0.025581	0	0	0.300277	0.0576068	7.44029	9.24501	0.154911	10.0424	10.0427	0.176238	0.0562191	0.00675584	0	34.3748	0	0.00474703	0.0135351	0.198513	0.101799	19.214	0	0	0	26.7201
Saccharibacteria genera incertae sedis	0.0237437	0.0297305	0.0373972	0	0	0.0834522	0	3.37084	0.203148	0.205168	0	0	0	0	0	0	0.0208361	0	8.99663	0	0	0	0	0	0.0121173	0	0	0	0	16.8241	8.8766	0.0468809	0.025688	0.0261742	0	0.127521	0	0.0144353	0	0	0	0	0.159082	0.0529912	8.97363	0	0	0	0
Ureaplasma	0.164809	0	0.553766	0	0	0	0	0	0.043421	0.0438528	0	0	0.0267197	0	0	0.0478893	0	0	0	0	4.47363	0.0463986	4.50469	0	0	1.12412	0.0531277	0	0.230427	0	0.0635532	0.0519766	0.260091	0.265013	0	2.87951	0.0810701	0	0.00184271	0	0.0465209	0	0.0380709	0	0	0.455801	0	0	0.198007
Mycoplasma	0	0	0	0	0.0267367	0	0	0.132833	0	0	0	0	0.327316	0.319793	0	0	0	0	0.362364	0	0	0	0	0	0	0	0	0	0	0	0.94734	0	0.022477	0.0229024	0	0	0	0	0.335373	0	0	0.110988	0	0	0.405977	0	0	0	0.855953
unclassified	0.157826	0.0654071	0.024452	0.00875274	0.92163	0.200555	0	9.15768	0.176785	0.206735	18.1579	0.574038	5.66457	1.52144	1.90651	0	0.498579	0.283374	0.484193	0.041646	0	0.0313873	0	0.113441	0.0390446	0	0.00408675	0.117031	0.0219455	6.61086	5.79725	0.0458617	1.03073	1.03388	0.112903	0.172771	0.00405351	0	1.46219	0.0473004	0	0	0.110134	0.0962209	0.464765	0.00792697	0.0593817	0.039616	0.174621
Aerococcus	0	0	0	0	0.0330277	0	0	0.0156274	0.012406	0.0125294	0.142467	0.022347	0.0567793	0	0	0	0.0357191	0	0.0515432	0	0	0	0	0	0	0	0	0.0153988	0.0699512	0.00923304	0.538216	0	0.56353	0.566016	0	0.0548479	0	0	0	0	0	0	0.00679837	0	0.0454782	0	0	0	0.868426
Clostridium III	0	0	0	0	0	0	0	0.0406313	0	0	2.91063	0	0.202067	0.339175	0	0	0	0	0	0	0	0	0	0.053078	0	0	0	0	0	0.447803	0.0953298	0	0.0947243	0.0932454	0	0	0	0	0.31971	0	0	0	0	0	0	0	0	0	0
Haemophilus	0	65.6226	0	0	0	0	0	0	0	0	0	0	0	0	0	0.0112681	0	0	0	0	0.0353763	0	0.0381584	0	0	0	0	0	0.0274318	0	0	0	0	0	0	0	0	0	0	0	0.00854466	0	0.0271935	0.0167341	0	0	0	0	0
Allisonella	0.0167602	0	0	0	0.465533	0	0	0.693858	0.0387687	0.0391543	8.37571	0.335205	3.50028	1.25172	0.312926	0	0.0312542	0	0.585718	0	0	0	0	0.0832596	0.0215419	0	0	0	0.44851	4.17487	2.10619	0.040766	0.716052	0.741056	0.0826116	0.193339	0	0.0196845	1.36176	0	0	0	0	0.0348626	0.579016	0	0	0	2.63334
Mobiluncus	0	0	0.00575341	0	0	0.0269201	0	9.93593	1.35846	1.35161	0.492007	0.0838012	0	0	0.148881	0	0	0	0	0	0	0	0	0	0	0	0	0	0	0	0.0347557	0	0	0	0	0	0	0	0	0	0	0	0	0	0	0	0	0	0
Dialister	0	2.42006	0	0	0.38375	0	0	0.439131	0.024812	0.0234926	0.452249	0.106148	0.647952	0.487765	0.126825	0.0126766	0.0744147	0	0.607585	0	3.53763	0	3.47442	0.0260186	0.00942456	0	0	0.0169387	0.131673	0.269297	0.528286	0.0101915	0.189449	0.158681	0.0261603	0	0.0432374	0.0288706	0.44962	0	0.00854466	0	0.00679837	0.011156	0.539084	0	0	0.0224491	0.0748375
Eisenbergiella	0	0	0	0	0	0	0	7.68401	0.200047	0.20047	0	0	0	0	0.0689265	0	0	0	0	0	0	0	0	0	0	0	0	0	0	0	0	0	0	0	0	0	0	0	0	0	0	0	0.0135967	0	0	0	0	0	0
Streptophyta	0	0.0297305	0.0402739	0	0	0.180364	0	0.0203157	0.0558269	0.054816	0	0	0	0	0.0689265	0	0	0	0	0	0	0.0436693	0.00702917	0.812822	0	0.0598393	0	0.0107792	0.0164591	0	0.0377347	0	0	0	0.954164	0.0191968	0	0	0	0.0612123	0	0	0.0244741	0.0292846	0	0.0224597	0	0.0132053	0
Aeromonas	0	0	0	0	0	0	0	0	0	0	0	0	0	0	0	0	0	0	0	0	0	0	0	0	0	0	0	0	0	0	0	0	0	0	0	0	0	0.0144353	0	0	0	0	0	0	0	0	0	0	0
Fusobacterium	0	0	0	0	0	0	0	0.0171902	0	0	0	0	0	0.119519	0	0	0	0	0	0	0	0	0	0	0	0	0	0	0	0	0.0178743	0	0	0	0	0	0	0.0183722	0.103192	0	0	0.0270702	0	0	0	0	0	0	0
Methylotenera	0.0516774	0	0.0747943	0	0	0.652812	0	0	0.037218	0.0375881	0	0	0	0	0	0	0	0	0	0	0	0	0	0	0.0175028	0	0	0	0.0466341	0	0	0	0	0	0	0.0315375	0	0.0577413	0	0.0626035	0	0	0.0339919	0.0404407	0	0.0938024	0	0.150541	0
Allobaculum	0	0	0	0	0	0	0	0	0	0	0	0	0	0	0	0	0.360167	0	0	0	0	0	0	0	0	0	0	0	0	0	0	0	0	0	0	0	0	0	0	0	0	0	0	0	0	0	0	0	0
Rheinheimera	0	0	0	0	0	0	0	0	0	0	0	0	0	0	0	0	0	0	0	0	0	0	0	0	0.00673183	0	0	0	0	0	0	0	0	0	0	0	0	0.0314952	0	0.104339	0	0	0	0	0	0	0	0	0
Elizabethkingia	0	0	0	0	0	0	0	0	0	0	0	0	0	0	0	0	0	0	0	0	0	0	0	0	0	0	0	0	0	0	0	0	0	0	0	0	0	0	0	0	0	0	0	0	0	0	0	0	0
Enterococcus	0	0	0	0	0	0	0	0	0	0	0	0	0	0	0	0	0	0	0	0	0	0	0	0	0	0	0	0	0	0	0	0	0	0	0	0	0	0	0	0	0	0	0	0.00836703	0	0	0	0	0
Porphyrobacter	0	0	0	0	0	0	0	0	0	0	0	0	0	0	0	0	0	0	0	0	0	0	0	0	0	0	0	0	0	0	0	0	0	0	0	0	0	0	0	0	0	0	0	0	0	0	0	0	0
Flavobacterium	0.00977681	0	0	0	0	0.102296	0	0	0	0	0	0	0	0	0	0	0	0	0	0	0	0	0	0	0	0	0	0	0	0	0	0	0	0	0	0	0	0	0	0	0	0	0	0	0	0.0198174	0	0.0079232	0
Pseudochrobactrum	0	0	0	0	0	0.0269201	0	0	0	0	0	0	0	0	0	0	0	0	0	0	0	0	0	0	0	0	0	0	0	0	0	0	0	0	0	0	0	0	0	0	0	0	0	0	0	0	0	0	0
Alkanindiges	0	0	0	0	0	0	0	0	0	0	0	0	0	0	0	0	0	0	0	0	0	0	0	0.107197	0	0	0	0	0	0	0	0	0	0	0.0729736	0	0	0	0	0	0	0	0	0	0	0	0	0	0
Romboutsia	0	0	0	0	0	0.0188441	0	0	0	0	0	0	0	0	0.738892	0	0.132458	0	0	0	0	0	0	0	0	0	0	0	0	0	0.0208534	0	0	0	0	0	0	0	0	0	0	0	0	0	0	0	0	0	0
Anaerococcus	0	0.820562	0	0	0.0330277	0.0215361	0	0	0	0	0	0	0	0.0161512	0	0	0.241104	0	0	0	0	0.0300227	0.0241	0	0.0767429	0	0	0	0.126186	0.0538594	0	0	0	0	0	0	0.00675584	0.0590536	0	0	0	0.0365448	0	0	0	0.0198174	0	0	0
Campylobacter	0	0	0	0	0	0.00807602	0	0	0	0	0	0.0237437	0	0	0.340497	0	0.267893	0	0	0	0	0	0	0	0	0	0	0	0.0425193	0.0107719	0.0129092	0	0	0	0	0	0	0	0	0	0	0	0.00815805	0	0	0	0	0	0
Thermomonas	0	0	0	0	0	0	0	0	0	0	0	0	0	0	0	0	0	0	0	0	0	0	0	0	0	0	0	0	0	0	0	0	0	0	0	0	0	0	0	0	0	0	0	0	0	0	0	0	0
Blastomonas	0	0	0	0	0	0	0	0	0	0	0	0	0	0	0	0	0	0	0	0	0	0	0	0	0	0	0	0	0	0	0	0	0	0	0	0	0	0	0	0	0	0	0	0	0	0	0	0	0
Bacteroides	0	0	0	0	0	0.103642	0	0	0	0	0	0	0	0	0.158531	0	0.0535786	0	0	0	0	0	0	0	0.0080782	0	0	0	0	0.0323156	0	0	0	0	0	0	0	0	0	0	0	0	0	0.00697253	0	0	0	0	0.0249458
Porphyromonas	0	0	0	0	0	0	0	0	0	0	0.212043	0.0377106	0	0.920617	0	0	0.0297659	0	0	0	0	0	0	0.0707707	0	0	0	0	0	0.0138496	0	0	0.00963298	0.00981531	0	0	0	0	0.961893	0	0	0	0	0	0	0	0	0	0
Phreatobacter	0.0153636	0	0	0	0	0.014806	0	0	0	0	0	0	0	0	0	0	0	0	0	0	0	0	0	0	0	0	0	0	0	0	0	0	0	0	0	0.0233103	0	0.00787381	0	0	0	0	0	0	0	0.00660581	0	0	0
Finegoldia	0	0.101084	0	0	0	0	0	0	0.0713344	0.0720439	0	0	0	0	0.0620339	0	0.0684615	0	0	0.0456762	0.122343	0	0.13255	0	0.0471228	0	0	0.0369572	0.0932682	0	0	0	0	0	0	0	0	0.0104984	0	0	0	0	0.0163161	0	0	0	0.0460511	0.00264107	0
Cloacibacterium	0	0	0	0	0	0	0	0	0.0201597	0.0203602	0	0	0	0	0	0	0	0	0	0	0	0.036846	0	0	0	0	0	0	0	0	0	0	0	0	0	0	0	0	0	0	0	0	0.0231145	0.011156	0	0	0	0	0
Alloprevotella	0	2.14654	0	0	0	0	0	0	0	0	0	0	0	0	0	0	0.0416722	0	0.754405	0.0537367	0	0	0	0	0.00538546	0	0.005449	0	0.00960114	0	0	0	0	0	0	0	0	0	0	0	0	0	0	0	0.723215	0.0277444	0.0521105	0	0
Microvirga	0	0	0	0	0	0	0	0	0	0	0	0	0	0	0	0	0	0	0	0	0	0	0	0	0	0	0	0	0	0	0	0	0	0	0	0	0	0	0	0	0	0	0	0	0	0	0	0	0
Actinomyces	0	0.0401362	0	0	0	0	0	0	0.024812	0.0250587	0	0.0307271	0	0	0	0	0	0.087711	0	0	0	0	0	0	0.0430837	0	0	0	0	0	0	0	0	0	0	0	0	0	0	0	0	0	0	0	0	0	0	0	0
Veillonella	0.444146	0.199194	0	0	0.791092	0	0	0	0	0	0	0	0	0	0	0	0	0	0	0	0	0	0	0	0.0861674	0	0	0	0	0	0	0	0	0	0	0	0	0	0	0	0	0	0.0475886	0	0	0	0	0	0
Ferribacterium	0	0	0	0	0	0	0	0	0	0	0	0	0	0	0	0	0	0	0	0	0	0	0	0	0	0	0	0	0	0	0	0	0	0	0	0	0	0	0	0	0	0	0	0	0	0	0	0	0
Actinomycetospora	0	0	0	0	0	0	0	0	0	0	0	0	0	0	0	0	0	0.06747	0	0	0	0	0	0	0	0	0	0	0	0	0	0	0	0	0	0	0	0	0	0	0	0	0	0	0	0	0	0	0
Roseburia	0	0	0	0	0	0	0	0	0	0	0	0	0	0	0.0634124	0	0.0282776	0	0	0	0	0	0	0	0	0	0	0	0	0	0	0	0	0	0	0	0	0	0	0	0	0	0	0	0	0	0	0	0
Clostridium XlVb	0	0	0	0	0	0	0	0	0	0	0	0	0	0	0.0799548	0	0	0	0	0	0	0	0	0	0	0	0	0	0	0	0	0	0	0	0	0	0	0	0	0	0	0	0	0	0	0	0	0	0
Tepidiphilus	0.0293304	0.0490553	0	0	0	0	0	0	0.0728852	0.07361	0	0	0	0	0	0	0	0	0	0	0	0.174677	0	0	0.0686647	0	0	0.0230982	0	0	0	0	0	0	0	0.0164544	0	0	0	0.141901	0	0	0.0707031	0	0	0.00924813	0	0	0
Vulcaniibacterium	0.0195536	0.0341901	0	0	0	0	0	0	0.0759867	0.0720439	0	0	0	0	0	0	0	0	0	0	0	0.0996206	0	0	0.0376983	0	0	0.0246381	0	0	0	0	0	0	0	0.0493631	0	0.0314952	0	0	0	0	0.0367112	0.0306791	0	0	0	0	0
Peptoniphilus	0.0209503	0.0520284	0	0	0	0	0	0.0640725	0	0	0.0712333	0.0153636	0	0.0306872	0	0	0.0461371	0.0242892	0	0	0	0	0	0.0228964	0.0484692	0	0	0	0.0726944	0.0507817	0.133065	0	0.0337154	0.0343536	0.0275372	0.0370223	0	0	0.0267192	0	0	0	0	0	0	0	0	0	0
Gemella	0	0	0	0	0	0	0	0.0765745	0	0	0.0728899	0.0111735	0.0901789	0.0258419	0	0	0	0	0.018743	0	0	0	0	0	0	0	0	0	0	0.0646313	0.256199	0	0.022477	0.0229024	0	0	0	0	0.0294833	0.0306061	0	0	0	0	0.0199661	0	0	0	0
Chryseomicrobium	0	0	0	0	0	0	0	0	0	0	0	0	0	0	0	0	0	0	0	0	0	0	0	0	0	0	0	0	0	0	0	0	0	0	0	0	0	0	0	0	0	0	0	0	0	0	0	0	0
Anaerotruncus	0	0.0148652	0	0	0	0	0	0	0	0	0	0	0	0	0	0	0	0	0	0	0	0	0	0	0	0	0	0	0	0	0	0	0	0	0	0	0	0	0	0	0	0	0	0	0	0	0	0	0
Anaerosphaera	0	0	0	0	0	0.012114	0	0	0	0	0	0	0	0	0	0	0	0	0	0	0	0	0	0	0	0	0	0	0.0644648	0	0	0	0	0	0	0	0	0	0	0	0	0	0	0	0	0	0	0	0
Clostridium sensu stricto	0	0	0	0	0	0	0	0	0	0	0	0	0	0	0.0565198	0	0.0535786	0	0	0	0	0	0	0	0	0	0	0	0	0	0	0	0	0	0	0	0	0	0	0	0	0	0	0	0	0	0	0	0
Lysobacter	0	0	0	0	0	0	0	0	0	0	0	0	0	0	0	0	0	0	0	0	0	0	0	0	0	0	0	0	0	0	0	0	0	0	0	0	0	0	0	0	0	0	0	0	0	0	0	0	0
Weissella	0	0	0	0	0	0	0	0	0	0	0	0	0	0	0	0	0	0	0	0	0	0	0	0	0	0	0	0	0	0	0	0	0	0	0	0	0	0	0	0	0	0	0	0	0	0	0	0	0
Blautia	0	0.00891915	0	0	0	0	0	0	0	0	0	0	0	0	0.183345	0	0.0491137	0	0	0	0	0	0	0	0	0	0	0	0	0	0.00893717	0	0	0	0	0	0	0	0	0	0	0	0	0	0	0	0	0	0
Gemmobacter	0	0	0	0	0	0	0	0	0	0	0	0	0	0	0	0	0	0	0	0	0	0	0	0	0	0	0	0	0	0	0	0	0	0	0	0	0	0	0	0	0	0	0	0	0	0	0	0	0
Olsenella	0	0	0	0	0	0	0	0	0	0	0	0	0	0	0	0	0	0	0	0	0	0	0	0	0	0	0	0	0	0	0	0	0	0	0	0	0	0	0	0	0	0	0	0	0	0	0	0	0
Peptostreptococcus	0	0	0	0	0.0597644	0	0	0	0	0	0.0762031	0	0	0.145361	0	0	0.00595318	0	0	0	0	0	0	0	0	0	0	0	0	0.0600148	0	0	0	0	0	0	0	0	0.119776	0	0	0	0	0	0	0	0	0	0
Lactococcus	0	0	0	0	0	0	0	0	0	0	0	0	0	0	0	0	0	0	0	0	0	0	0	0	0	0	0	0	0	0	0	0	0	0	0	0	0	0	0	0	0	0	0	0	0	0	0	0	0
Neisseria	0	0	0	0	0	0	0	0	0	0	0	0	0	0	0	0	0	0	0	0	0.0383243	0	0.03615	0	0	0	0	0	0	0	0	0	0	0	0	0	0	0	0	0	0	0	0	0	0	0	0	0	0
Oscillibacter	0	0	0	0	0	0	0	0	0	0	0	0	0	0	0.0565198	0	0	0	0	0	0	0	0	0	0	0	0	0	0	0	0	0	0	0	0	0	0	0	0	0	0	0	0	0	0	0	0	0	0
Clostridium XlVa	0	0	0	0	0	0	0	0	0	0	0	0	0	0	0.219186	0	0	0	0	0	0	0	0	0	0	0	0	0	0	0	0	0	0	0	0	0	0	0	0	0	0	0	0	0	0	0	0	0	0
Parabacteroides	0	0	0	0	0	0	0	0	0	0	0	0	0	0	0.0840904	0	0.0550669	0	0	0	0	0	0	0	0	0	0	0	0	0.00923304	0	0	0	0	0	0	0	0	0	0	0	0	0	0	0	0	0	0.019808	0
Blastococcus	0	0	0	0	0	0	0	0	0	0	0	0	0	0	0	0	0	0	0	0	0	0.0218347	0	0	0	0	0	0	0	0	0	0	0	0	0	0	0	0	0	0	0	0	0	0	0	0	0	0	0
Phascolarctobacterium	0	0	0	0	0	0	0	0	0	0	0	0	0	0	0.102011	0	0	0	0	0	0	0	0	0.0582817	0	0	0	0	0	0	0	0	0	0	0.0619587	0	0	0	0	0	0	0	0	0	0	0	0	0	0
Intestinimonas	0	0	0	0	0	0	0	0	0	0	0	0	0	0	0	0	0.0342308	0.112	0	0	0	0	0	0	0	0	0	0	0	0	0	0	0	0	0	0	0	0	0	0	0	0	0	0	0	0	0	0	0
Hydrogenoanaerobacterium	0	0	0	0	0	0	0	0	0	0	0	0	0	0	0	0	0	0	0	0	0	0	0	0	0	0	0	0	0	0	0	0	0	0	0	0	0	0	0	0	0	0	0	0	0	0	0	0	0
Clostridium IV	0	0	0	0	0	0.0188441	0	0	0.0031015	0.00313234	0	0	0	0	0.124068	0	0.0327425	0	0	0	0	0.0272933	0	0	0	0	0	0	0	0	0	0	0	0	0	0	0	0	0	0	0	0	0	0	0	0	0	0	0
Ensifer	0	0	0	0	0	0	0	0	0	0	0	0	0	0	0	0	0	0	0	0	0	0	0	0	0	0	0	0	0	0	0	0	0	0	0	0	0	0	0	0	0	0	0	0	0	0	0	0	0
Amaricoccus	0	0	0	0	0	0	0	0	0	0	0	0	0	0	0	0	0	0	0	0	0	0	0	0	0	0	0	0	0	0	0	0	0	0	0	0	0	0	0	0	0	0	0	0	0	0	0	0	0
Alistipes	0	0.0133787	0	0	0	0	0	0	0	0	0	0	0	0	0	0	0	0	0	0	0	0	0	0	0	0	0	0	0	0	0	0	0	0	0	0	0	0	0	0	0	0	0	0	0	0	0	0	0
Brachybacterium	0	0	0	0	0	0	0	0	0	0	0	0	0	0	0	0	0.0461371	0	0	0	0	0	0	0	0	0	0	0	0	0	0	0	0	0	0	0	0	0.0301829	0	0	0	0	0	0	0	0.0184963	0	0	0
Macrococcus	0	0	0	0	0	0	0	0	0	0	0	0	0	0	0	0	0	0	0	0	0	0	0	0.0208149	0	0	0	0	0	0	0	0	0	0	0.0247835	0	0	0	0	0	0	0	0	0	0	0	0	0	0
Rubellimicrobium	0	0	0	0	0	0	0	0	0	0	0	0	0	0	0	0	0	0	0	0	0	0	0	0.0416298	0	0	0	0	0	0	0	0	0	0	0.0357984	0	0	0	0	0	0	0	0	0	0	0	0	0	0
Aquitalea	0	0.0222979	0	0	0	0.0498021	0	0	0	0	0	0	0	0	0	0	0	0	0	0	0	0	0	0	0	0	0	0	0	0	0	0	0	0	0	0	0	0	0	0	0	0	0	0.00557802	0	0	0	0.0330133	0
Ilumatobacter	0	0	0	0	0	0	0	0	0	0	0	0	0	0	0	0	0	0	0	0	0	0	0	0	0	0	0	0	0	0	0	0	0	0	0	0	0	0	0	0	0	0	0	0	0	0	0	0	0
Rhodopseudomonas	0	0	0	0	0	0.0336501	0	0	0	0	0	0	0	0	0	0	0	0	0	0	0	0	0	0	0	0	0	0.00615953	0	0	0	0	0	0	0	0.0397647	0	0	0	0	0	0	0	0	0	0	0	0	0
Belnapia	0	0	0	0	0	0	0	0	0	0	0	0	0	0	0	0	0	0	0	0	0	0	0	0	0	0	0	0	0	0	0	0	0	0	0	0	0	0	0	0	0	0	0	0	0	0	0	0	0
Erysipelotrichaceae incertae sedis	0	0	0	0	0	0	0	0	0	0	0	0	0	0	0	0	0	0	0	0	0	0	0	0	0	0	0	0	0	0	0	0	0	0	0	0	0	0	0	0	0	0	0	0	0	0	0	0	0
Yonghaparkia	0	0	0	0	0	0	0	0	0	0	0	0	0	0	0	0	0	0	0	0	0	0	0	0	0	0	0	0	0	0	0	0	0	0	0	0	0	0	0	0	0	0	0	0	0	0	0	0	0
Zhihengliuella	0	0	0	0	0	0	0	0	0	0	0	0	0	0	0	0	0	0	0	0	0	0	0	0	0	0	0	0	0	0	0	0	0	0	0	0	0	0	0	0	0	0	0	0	0	0	0	0	0
Aureimonas	0	0	0	0	0	0	0	0	0	0	0	0	0	0	0	0	0	0	0	0	0	0	0	0	0	0	0	0	0	0	0	0	0	0	0	0	0	0	0	0	0	0	0	0	0	0	0	0	0
Anaerovorax	0	0	0	0	0	0	0	0	0	0	0	0	0	0	0	0	0.0297659	0	0	0	0	0.0259287	0	0	0	0	0	0	0	0	0	0	0	0	0	0	0	0	0	0	0	0	0	0	0	0	0	0	0
Frigoribacterium	0	0	0	0	0	0	0	0	0	0	0	0	0	0	0	0	0	0	0	0	0	0	0	0	0	0	0	0	0	0	0	0	0	0	0	0	0	0	0	0	0	0	0	0	0	0	0	0	0
Reyranella	0	0	0	0	0	0	0	0	0	0	0	0	0	0	0	0	0	0	0	0	0	0	0	0.0936671	0	0	0	0	0	0	0	0	0	0	0.0908728	0	0	0	0	0	0	0	0	0	0	0	0	0	0
Bergeyella	0	0	0	0	0	0	0	0	0	0	0	0	0	0	0	0	0	0	0	0	0	0	0	0	0	0	0	0	0	0	0	0	0	0	0	0	0	0	0	0	0	0	0	0	0	0	0	0	0
Pseudoflavonifractor	0	0	0	0	0	0	0	0	0	0	0	0	0	0	0	0	0	0	0	0	0	0	0	0	0	0	0	0	0	0	0	0	0	0	0	0	0	0	0	0	0	0	0	0	0	0	0	0	0
Micromonospora	0	0	0	0	0	0	0	0	0	0	0	0	0	0	0	0	0	0	0	0	0	0	0	0	0	0	0	0	0	0	0	0	0	0	0	0	0	0	0	0	0	0	0	0	0	0	0	0	0
Jeotgalicoccus	0	0	0	0	0	0	0	0	0	0	0	0	0	0	0	0	0	0	0	0	0	0	0	0	0	0	0	0	0	0	0	0	0	0	0	0	0	0	0	0	0	0	0	0	0	0	0	0	0
Tessaracoccus	0	0	0	0	0	0	0	0	0	0	0	0	0	0	0	0	0	0	0	0	0	0	0	0	0	0	0	0	0	0	0	0	0	0	0	0	0	0	0	0	0	0	0	0	0	0	0	0	0
Spirosoma	0	0	0	0	0	0	0	0	0	0	0	0	0	0	0	0	0	0	0	0.041646	0	0	0	0	0	0	0	0	0	0	0	0	0	0	0	0	0	0	0	0	0	0	0	0	0	0	0.0424155	0.0475392	0
Mycobacterium	0.0153636	0	0	0	0	0	0	0	0	0	0	0	0	0	0.100633	0	0	0	0	0.0295552	0	0	0	0	0	0	0	0	0	0	0	0	0	0	0	0	0	0	0	0	0	0	0	0	0	0	0.0290849	0	0
Butyricimonas	0	0.00891915	0	0	0	0	0	0	0	0	0	0	0	0	0	0	0	0	0	0	0	0	0	0	0	0	0	0	0	0	0	0	0	0	0	0	0	0	0	0	0	0	0	0	0	0	0	0	0
Clostridium XVIII	0	0	0	0	0	0	0	0	0	0	0	0	0	0	0	0	0	0	0	0	0	0	0	0	0	0	0	0	0	0	0	0	0	0	0	0	0	0	0	0	0	0	0	0	0	0	0	0	0
Anaerostipes	0	0	0	0	0	0	0	0	0	0	0	0	0	0	0	0	0	0	0	0	0	0	0	0	0	0	0	0	0	0	0	0	0	0	0	0	0	0	0	0	0	0	0	0	0	0	0	0	0
Fusicatenibacter	0	0	0	0	0	0	0	0	0	0	0	0	0	0	0	0	0	0	0	0	0	0.016376	0	0	0	0	0	0	0	0	0	0	0	0	0	0	0	0	0	0	0	0	0	0	0	0	0	0	0
Eubacterium	0	0	0	0	0	0	0	0	0	0	0	0	0	0	0.122689	0	0	0	0	0	0	0	0	0	0	0	0	0	0	0	0	0	0	0	0	0	0	0	0	0	0	0	0	0	0	0	0	0	0
Lachnospiracea incertae sedis	0	0	0	0	0	0.00673002	0	0	0	0	0	0	0	0	0	0	0	0	0	0	0	0	0	0	0	0	0	0	0	0.0123107	0	0	0	0	0	0	0	0	0	0	0	0	0	0	0	0	0	0	0
Nocardioides	0	0	0	0	0	0	0	0	0	0	0	0	0	0	0	0	0	0	0	0	0	0	0	0.0239371	0	0	0	0	0	0	0	0	0	0	0.0165223	0	0	0	0	0	0	0	0	0	0	0	0	0	0
Sediminibacterium	0	0	0	0	0	0.016152	0	0	0	0	0	0	0	0	0	0	0	0	0	0	0	0	0	0	0	0	0	0	0	0	0	0	0	0	0	0	0	0	0	0	0	0	0	0.00557802	0	0	0	0	0
Selenomonas	0	0	0	0	0	0	0	0	0	0	0	0	0	0	0	0	0	0	0	0	0	0	0	0	0	0	0	0	0	0	0	0	0	0	0	0	0	0	0	0	0	0	0	0	0	0	0	0	0
Gp16	0	0	0	0	0	0	0	0	0	0	0	0	0	0	0	0	0	0	0	0	0	0	0	0	0	0	0	0	0	0	0	0	0	0	0	0	0	0	0	0	0	0	0	0	0	0	0	0.0211285	0
Perlucidibaca	0	0	0	0	0	0	0	0	0	0	0	0	0	0	0	0	0	0	0	0	0	0	0	0	0	0	0	0	0	0	0	0	0	0	0	0	0	0	0	0	0	0	0	0	0	0	0	0	0
Agreia	0	0	0	0	0	0	0	0	0	0	0	0	0	0	0	0	0	0	0	0	0	0	0	0	0	0	0	0	0	0	0	0	0	0	0	0	0	0	0	0	0	0	0	0	0	0	0	0	0
Faecalibacterium	0.0251404	0	0	0	0	0.0228821	0	0	0	0	0	0	0	0	0	0	0	0.24829	0	0	0	0	0	0	0	0	0	0	0	0.0584759	0	0	0	0	0	0	0	0	0	0	0	0	0	0	0	0	0	0	0
Fluviicola	0	0	0	0	0	0	0	0	0	0	0	0	0	0	0	0	0	0	0	0	0	0	0	0	0	0	0	0	0	0	0	0	0	0	0	0	0	0	0	0	0	0	0	0	0	0	0	0	0
Solirubrobacter	0	0	0	0	0	0	0	0	0	0	0	0	0	0	0	0	0	0	0	0	0	0	0	0	0	0	0	0	0	0	0	0	0	0	0	0	0	0	0	0	0	0	0	0	0	0	0	0	0
Legionella	0	0	0	0	0	0.0511481	0	0	0	0	0	0	0	0	0	0	0	0	0	0	0	0	0	0	0	0	0	0	0	0	0	0	0	0	0	0	0	0	0	0	0	0	0.0108774	0	0	0	0	0	0
Hyphomicrobium	0	0	0	0	0	0	0	0	0	0	0	0	0	0	0	0	0	0	0	0	0	0	0	0	0	0	0	0	0	0	0	0	0	0	0	0	0	0	0	0	0	0	0	0	0	0	0	0	0
Lachnospira	0	0	0	0	0	0.00673002	0	0	0	0	0	0	0	0	0	0	0	0	0	0	0	0	0	0	0	0	0	0	0	0.0123107	0	0	0	0	0	0	0	0	0	0	0	0	0	0	0	0	0	0	0
Other	0.201123	0.332982	0.103561	0	0	0.755108	0	0.109392	0.0945956	0.0986688	0	0	0.00834989	0	0.474215	0	0.324448	0.233446	0.0109334	0.114191	0	0.094162	0	0.15299	0.0484692	0	0	0.0138589	0.0233171	0.0461652	0.0595811	0.0163064	0	0	0.152832	0.193339	0	0.170599	0	0.201722	0	0	0.12645	0.0697253	0.0122015	0.121547	0.118763	0.0673472	0.0155911
Lactobacillus_iners	82.9517	0.0386749	97.5441	78.5102	0.00793689	89.7626	96.1264	0.344056	73.0329	73.0484	0.145737	88.9306	17.2795	0.769193	0.962647	40.8905	0.779287	0.706389	35.573	94.4747	12.5217	0.875026	12.4085	0.238601	1.11253	98.4346	0.0381445	53.478	91.6284	1.32993	0.172877	63.0827	39.2901	39.2879	0.245358	88.9222	96.6827	97.9659	0.663868	55.1658	40.7438	99.4654	2.89386	22.1019	35.9061	87.481	94.4817	98.6861	30.6324
Lactobacillus_crispatus	0.463034	0.0252875	0	21.077	0.0111116	0	3.85088	0.0206434	18.5301	18.5552	0.0748927	0	0.061959	0.0984042	71.5169	58.725	88.4767	81.4566	0	0	0	93.483	0	94.061	96.0994	0.272482	99.767	34.503	2.01506	0.987146	0.0621936	33.1427	0.246577	0.246293	94.1376	2.74027	0.0162147	0.0433059	0.102853	39.3962	58.8508	0.0500799	93.4568	75.856	0	10.4684	0	0.011885	0.0374842
Atopobium_vaginae	0.197244	0.0104125	0	0	3.62398	0	0	2.62171	0.0217489	0.0219718	5.71006	0.0252855	4.66462	3.27194	0.466567	0	1.84127	0	0.263678	0	41.2915	0	41.3717	0.0354255	0.0161627	0	0	0.624383	0.541831	15.4417	1.76567	0.0509809	4.0377	4.03326	0.0358388	0.604371	0.00945856	0.0236214	3.24173	0	0	0.0703825	0.0585305	0.0711883	0.254084	0	0	0	5.48987
Prevotella_amnii	0	0	0.0258967	0	0	0	0	22.3774	1.57524	1.56785	0	0	16.9059	18.0359	1.51915	0	0.0403853	0	20.4555	0.0456639	0	0	0	0	0.0417537	0	0	1.01751	0.137172	25.8223	31.0272	0.114197	11.7513	11.7543	0	0.207409	0	0	18.1526	0	0	0	0.204176	0.235898	20.5652	0	0.0484696	0.0726303	0
Lactobacillus_fornicalis	0	0	0	0	0	0	0	0.00688113	0.0201954	0.0204024	0.0101206	4.02461	0	0	0	0	0.623729	0	0	0	0	0.185653	0	0.0104193	0.356926	0	0	4.96732	0	0	0	1.56001	0	0	0.00964892	0.622227	2.00657	0	0	0	0	0	0	0	0	0	0	0	0
Lactobacillus_acidophilus	0	0	0	0	0	0	0	0	0	0	0	0	0	0	0	0	0	0	0	0	0	0	0	0	0	0	0	0	0	0	0	0	0	0	0	0	0	0	0	0	0	0	0	0	0	0	0	0	0
Sneathia_sanguinegens	0	0	0.0100709	0.0641923	42.0512	0.020232	0	8.4139	0.155349	0.153803	33.1107	1.93434	14.4665	34.7482	4.05576	0	0.0134618	0	19.4604	0	0	0	0	0.166708	0.0255909	0	0	0.300629	0.0576124	7.96803	9.81395	0.154982	10.147	10.1476	0.176437	0.0563164	0.00675612	0	34.8849	0	0.00474703	0.0135351	0.198731	0.101897	19.3037	0	0	0	26.7668
Prevotella_bivia	0	4.15904	0	0.0554388	23.9821	0	0	0	0.0543723	0.0533601	7.71193	0.516948	0	0	0	0.0126766	1.57652	0	0	0	36.7339	0	36.87	0.0448029	0.189912	0	0	0.0200419	0.60493	0.0609756	0.024245	0.0754517	0	0	0.0634072	0	0.0675612	0	0	0	0.0113929	0.117755	0.114339	0.10748	0.0133729	0	0	0	21.8017
Ureaplasma_parvum	0.16507	0	0.553901	0	0	0	0	0	0.0434978	0.0439436	0	0	0.0283241	0	0	0.0478893	0	0	0	0	4.47363	0.0464132	4.50469	0	0	1.12412	0.0531299	0	0.23045	0	0.0674643	0.0520005	0.262799	0.267782	0	2.8845	0.0810734	0	0.00187005	0	0.0465209	0	0.0381129	0	0	0.455837	0	0	0.198354
Prevotella_buccalis	0	0	0.0661804	0	0	0	0	12.9916	0.838887	0.830221	1.40879	0.101142	0	0	0	0	0	0	0	0	0	0	0	0	0.0148158	0	0	0.525715	0.0809317	0.448253	0.254045	0	8.04782	8.03676	0	0.174443	0	0.0328075	0	0	0	0	0.0735034	0.0251253	0	0.0502081	0	0	0
Lactobacillus_gasseri	0	22.3735	0	0	0	0.183437	0	0	0	0	0	0	0	0	0	0	0	0	0	0	0	0	0	0	0	0	0.0190723	0	0	0	0	0	0	0	0	0	0	0	0	0	0	0	0	0	0	0	0	0	0
Prevotella_timonensis	0.0461635	0	0	0.13422	13.9991	0	0	0	0	0	13.8936	1.39632	22.0893	16.2597	2.10377	0.00985957	0.107694	0	0	0	0	0	0	0.0791865	0	0	0	0.0801677	2.10971	3.06856	3.95193	0.135609	0.603465	0.608295	0.0937323	0.17307	0.0526977	0.0905488	16.3901	0	0.00949406	0	0.16198	0.128418	0.00780083	0.025104	0	0	2.16627
Mycoplasma_hominis	0	0	0	0	0.0269854	0	0	0.146224	0	0	0	0	0.34697	0.324734	0	0	0	0	0.364127	0	0	0	0	0	0	0	0	0	0	0	1.00564	0	0.0227111	0.0231416	0	0	0	0	0.340349	0	0	0	0	0	0.407872	0	0	0	0.857451
Lactobacillus_psittaci	0	0	0	0	0	0	0	0	0	0	0	0	0	0	0	0	0	0	0	0	0	0	0	0	0	0	0	0	0	0	0	0	0	0	0	0	0	0	0	0	0	0	0	0	0	0	0	0	0
Lactobacillus_delbrueckii	0	0	0	0	0	0	0	0	0	0	0	0	0	0	0	0	0	0	0	0	0	0	0	0	0	0	0	0	0	0	0.00948717	0	0	0	0	0	0	0	0	0	0	0	0	0	0	0	0	0	0
Ureaplasma_urealyticum	0	0	0	0	0	0	0	0	0	0	0	0	0	0	0	0	0	0	0	0	0	0	0	0	0	0	0	0	0	0	0	0	0	0	0	0	0	0	0	0	0	0	0	0	0	0	0	0	0
Aerococcus_christensenii	0	0	0	0	0.0333349	0	0	0.0172028	0	0	0.174075	0.022476	0.0601887	0	0	0	0	0	0.051794	0	0	0	0	0	0	0	0	0.0154169	0.0699579	0.00988794	0.571338	0	0.569398	0.571929	0	0.0549428	0	0	0	0	0	0	0.00680587	0	0.0456906	0	0	0	0.869945
Allisonella_histaminiformans	0.0167867	0	0	0	0.469864	0	0	0.763805	0.0388374	0.0392354	10.234	0.33714	3.71046	1.27105	0.319008	0	0.0314108	0	0.588568	0	0	0	0	0.0833542	0.0215503	0	0	0	0.448554	4.471	2.23581	0.0407847	0.723509	0.748797	0.082705	0.193673	0	0.0196845	1.38197	0	0	0	0	0.0348962	0.581719	0	0	0	2.63795
Mobiluncus_mulieris	0	0	0	0	0	0.026976	0	10.9376	1.36086	1.35441	0	0	0	0	0.151775	0	0	0	0	0	0	0	0	0	0	0	0	0	0	0	0	0	0	0	0	0	0	0	0	0	0	0	0	0	0	0	0	0	0
Dialister_micraerophilus	0	2.37405	0	0	0.38732	0	0	0.483399	0.0248559	0.0235412	0.512104	0.0884993	0.686859	0.495301	0.12929	0	0.0747876	0	0.610541	0	3.53763	0	3.47442	0.0260482	0	0	0	0.0169586	0.120712	0.219183	0.560797	0.0101962	0.191422	0.160339	0.0261899	0	0.0297269	0.0209968	0.456292	0	0	0	0.00680587	0	0.541601	0	0	0.0224494	0.0749684
Eisenbergiella_massiliensis	0	0	0	0	0	0	0	8.45863	0.200401	0.200885	0	0	0	0	0.0702662	0	0	0	0	0	0	0	0	0	0	0	0	0	0	0	0	0	0	0	0	0	0	0	0	0	0	0	0.0136117	0	0	0	0	0	0
Haemophilus_haemolyticus	0	18.1594	0	0	0	0	0	0	0	0	0	0	0	0	0	0.0112681	0	0	0	0	0.0353763	0	0.0381584	0	0	0	0	0	0.0274345	0	0	0	0	0	0	0	0	0	0	0	0.00854466	0	0	0	0	0	0	0	0
Mobiluncus_curtisii	0	0	0.00575482	0	0	0	0	0	0	0	0.601166	0.0842851	0	0	0	0	0	0	0	0	0	0	0	0	0	0	0	0	0	0	0.0368945	0	0	0	0	0	0	0	0	0	0	0	0	0	0	0	0	0	0
Lactobacillus_oris	0	0	0	0	0	0	0	0	0	0	0	0	0	0	0	0	0	0	0	0	0	0	0	0	0	0	0	0	0	0	0	0	0	0	0	0	0	0	0	0	0	0	0	0	0	0	0	0	0
Prevotella_corporis	0	0	0	0	0	0	0	0.435231	0.0559258	0.0564989	0	0	0	0	0.399112	0.0253532	0	0	0	0	0	0	0	0	0	0	0	0.143377	0	0	0	0	1.67251	1.66289	0	0	0	0	0	0	0.0275328	0	0	0	0	0	0	0	0
Fusobacterium_nucleatum	0	0	0	0	0	0	0	0.0189231	0	0	0	0	0	0	0	0	0	0	0	0	0	0	0	0	0	0	0	0	0	0	0.0189743	0	0	0	0	0	0	0	0	0	0	0	0	0	0	0	0	0	0
Methylotenera_versatilis	0.0517591	0	0.0561095	0	0	0.566496	0	0	0.0372839	0.037666	0	0	0	0	0	0	0	0	0	0	0	0	0	0	0.0175096	0	0	0	0.0466386	0	0	0	0	0	0	0.0315921	0	0.0577413	0	0.0626331	0	0	0.0149729	0.0195419	0	0.0938099	0	0.0977207	0
Allobaculum_stercoricanis	0	0	0	0	0	0	0	0	0	0	0	0	0	0	0	0	0.361972	0	0	0	0	0	0	0	0	0	0	0	0	0	0	0	0	0	0	0	0	0	0	0	0	0	0	0	0	0	0	0	0
Rheinheimera_soli	0	0	0	0	0	0	0	0	0	0	0	0	0	0	0	0	0	0	0	0	0	0	0	0	0.00673446	0	0	0	0	0	0	0	0	0	0	0	0	0.0314952	0	0.104388	0	0	0	0	0	0	0	0	0
Elizabethkingia_miricola	0	0	0	0	0	0	0	0	0	0	0	0	0	0	0	0	0	0	0	0	0	0	0	0	0	0	0	0	0	0	0	0	0	0	0	0	0	0	0	0	0	0	0	0	0	0	0	0	0
Enterococcus_faecalis	0	0	0	0	0	0	0	0	0	0	0	0	0	0	0	0	0	0	0	0	0	0	0	0	0	0	0	0	0	0	0	0	0	0	0	0	0	0	0	0	0	0	0	0.00837509	0	0	0	0	0
Prevotella_melaninogenica	0	0	0	0	0	0	0	0	0	0	0	0	0	0	0	0	0	0	0.528926	0	0	0.0532387	0	0.0437609	0	0	0	0	0	0	0	0	0	0	0.0385957	0	0	0	0	0	0	0	0	0	0.493681	0	0	0	0
Porphyrobacter_neustonensis	0	0	0	0	0	0	0	0	0	0	0	0	0	0	0	0	0	0	0	0	0	0	0	0	0	0	0	0	0	0	0	0	0	0	0	0	0	0	0	0	0	0	0	0	0	0	0	0	0
Lactobacillus_taiwanensis	0	0	0	0	0	0	0	0	0	0	0	0	0	0	0	0	0.017949	0	0	0	0	0.0177462	0	0	0	0	0	0	0	0	0	0	0	0	0	0	0	0	0	0	0	0	0	0	0	0	0	0	0
Flavobacterium_ummariense	0	0	0	0	0	0	0	0	0	0	0	0	0	0	0	0	0	0	0	0	0	0	0	0	0	0	0	0	0	0	0	0	0	0	0	0	0	0	0	0	0	0	0	0	0	0	0	0	0
Pseudochrobactrum_asaccharolyticum	0	0	0	0	0	0.026976	0	0	0	0	0	0	0	0	0	0	0	0	0	0	0	0	0	0	0	0	0	0	0	0	0	0	0	0	0	0	0	0	0	0	0	0	0	0	0	0	0	0	0
Alkanindiges_illinoisensis	0	0	0	0	0	0	0	0	0	0	0	0	0	0	0	0	0	0	0	0	0	0	0	0.107318	0	0	0	0	0	0	0	0	0	0	0.0730561	0	0	0	0	0	0	0	0	0	0	0	0	0	0
Romboutsia_ilealis	0	0	0	0	0	0	0	0	0	0	0	0	0	0	0.753253	0	0.133122	0	0	0	0	0	0	0	0	0	0	0	0	0	0.0221367	0	0	0	0	0	0	0	0	0	0	0	0	0	0	0	0	0	0
Flavobacterium_hauense	0	0	0	0	0	0	0	0	0	0	0	0	0	0	0	0	0	0	0	0	0	0	0	0	0	0	0	0	0	0	0	0	0	0	0	0	0	0	0	0	0	0	0	0	0	0	0	0	0
Methylotenera_mobilis	0	0	0.0187032	0	0	0.087672	0	0	0	0	0	0	0	0	0	0	0	0	0	0	0	0	0	0	0	0	0	0	0	0	0	0	0	0	0	0	0	0	0	0	0	0	0.0190564	0.0209377	0	0	0	0	0
Lactobacillus_vaginalis	0	0	0	0	0	0	0	0	0	0	0	0	0	0	0.563535	0.0169021	0.498085	0	0	0	0	0.172002	0	0	0.037713	0	0	0	0	0	0	0.530201	0	0	0	0.241748	0	0	0	0.0737679	0.0123423	0	0.152451	0.018146	0	0.0409592	0	0	0
Anaerococcus_lactolyticus	0	0	0	0	0	0	0	0	0	0	0	0	0	0	0	0	0	0	0	0	0	0	0	0	0	0	0	0	0.0823034	0.0411997	0	0	0	0	0	0	0	0	0	0	0	0	0	0	0	0	0	0	0
Bacteroides_chinchillae	0	0	0	0	0	0	0	0	0	0	0	0	0	0	0	0	0	0	0	0	0	0	0	0	0	0	0	0	0	0	0	0	0	0	0	0	0	0	0	0	0	0	0	0	0	0	0	0	0
Porphyromonas_somerae	0	0	0	0	0	0	0	0	0	0	0	0	0	0	0	0	0	0	0	0	0	0	0	0	0	0	0	0	0	0	0	0	0	0	0	0	0	0	0	0	0	0	0	0	0	0	0	0	0
Finegoldia_magna	0	0.10115	0	0	0	0	0	0	0.0714608	0.0721931	0	0	0	0	0.0632396	0	0.0688046	0	0	0.0456639	0.122343	0	0.13255	0	0.0471412	0	0	0.0370005	0.0932772	0	0	0	0	0	0	0	0	0.0104984	0	0	0	0	0.0163341	0	0	0	0.0460461	0.0026411	0
Cloacibacterium_rupense	0	0	0	0	0	0	0	0	0	0	0	0	0	0	0	0	0	0	0	0	0	0.0368576	0	0	0	0	0	0	0	0	0	0	0	0	0	0	0	0	0	0	0	0	0.02314	0	0	0	0	0	0
Anaerococcus_tetradius	0	0.821099	0	0	0.0333349	0	0	0	0	0	0	0	0	0.0164007	0	0	0	0	0	0	0	0.0300321	0	0	0	0	0	0	0	0	0	0	0	0	0	0	0	0	0	0	0	0.0365448	0	0	0	0	0	0	0
Actinomyces_turicensis	0	0	0	0	0	0	0	0	0	0	0	0.0210713	0	0	0	0	0	0	0	0	0	0	0	0	0	0	0	0	0	0	0	0	0	0	0	0	0	0	0	0	0	0	0	0	0	0	0	0	0
Ferribacterium_limneticum	0	0	0	0	0	0	0	0	0	0	0	0	0	0	0	0	0	0	0	0	0	0	0	0	0	0	0	0	0	0	0	0	0	0	0	0	0	0	0	0	0	0	0	0	0	0	0	0	0
Actinomycetospora_chibensis	0	0	0	0	0	0	0	0	0	0	0	0	0	0	0	0	0	0	0	0	0	0	0	0	0	0	0	0	0	0	0	0	0	0	0	0	0	0	0	0	0	0	0	0	0	0	0	0	0
Atopobium_parvulum	0	0.026775	0	0	0	0	0	0	0	0	0	0	0	0	0	0	0	0	0	0	0	0	0	0	0	0	0	0	0	0	0	0	0	0	0	0	0	0	0	0	0	0	0	0	0	0	0	0	0
Roseburia_hominis	0	0	0	0	0	0	0	0	0	0	0	0	0	0	0	0	0	0	0	0	0	0	0	0	0	0	0	0	0	0	0	0	0	0	0	0	0	0	0	0	0	0	0	0	0	0	0	0	0
Vulcaniibacterium_thermophilum	0.0195845	0.0342124	0	0	0	0	0	0	0.0761212	0.0721931	0	0	0	0	0	0	0	0	0	0	0	0.0996519	0	0	0.037713	0	0	0.024667	0	0	0	0	0	0	0	0.0494485	0	0.0314952	0	0	0	0	0.0367517	0.0307087	0	0	0	0	0
Dialister_propionicifaciens	0	0.0475999	0	0	0	0	0	0	0	0	0.0404826	0.0182618	0	0	0	0.0126766	0	0	0	0	0	0	0	0	0.00942824	0	0	0	0.0109738	0.0428477	0	0	0	0	0	0	0.0135122	0.00787381	0	0	0.00854466	0	0	0.0111668	0	0	0	0	0
Peptoniphilus_indolicus	0	0.0520624	0	0	0	0	0	0.0240839	0	0	0.0141689	0	0	0	0	0	0.0284193	0	0	0	0	0	0	0	0.0484881	0	0	0	0.03978	0.0197759	0	0	0.0113555	0.0115708	0	0	0	0	0	0	0	0	0	0	0	0	0	0	0
Microvirga_zambiensis	0	0	0	0	0	0	0	0	0	0	0	0	0	0	0	0	0	0	0	0	0	0	0	0	0	0	0	0	0	0	0	0	0	0	0	0	0	0	0	0	0	0	0	0	0	0	0	0	0
Chryseomicrobium_sp.	0	0	0	0	0	0	0	0	0	0	0	0	0	0	0	0	0	0	0	0	0	0	0	0	0	0	0	0	0	0	0	0	0	0	0	0	0	0	0	0	0	0	0	0	0	0	0	0	0
Veillonella_montpellierensis	0.444849	0	0	0	0.798451	0	0	0	0	0	0	0	0	0	0	0	0	0	0	0	0	0	0	0	0.0713853	0	0	0	0	0	0	0	0	0	0	0	0	0	0	0	0	0	0.0476411	0	0	0	0	0	0
Gemella_haemolysans	0	0	0	0	0	0	0	0	0	0	0	0	0	0	0	0	0	0	0	0	0	0	0	0	0	0	0	0	0	0	0	0	0	0	0	0	0	0	0	0.0306206	0	0	0	0	0	0	0	0	0
Anaerotruncus_rubiinfantis	0	0	0	0	0	0	0	0	0	0	0	0	0	0	0	0	0	0	0	0	0	0	0	0	0	0	0	0	0	0	0	0	0	0	0	0	0	0	0	0	0	0	0	0	0	0	0	0	0
Weissella_cibaria	0	0	0	0	0	0	0	0	0	0	0	0	0	0	0	0	0	0	0	0	0	0	0	0	0	0	0	0	0	0	0	0	0	0	0	0	0	0	0	0	0	0	0	0	0	0	0	0	0
Blautia_glucerasea	0	0.00892499	0	0	0	0	0	0	0	0	0	0	0	0	0.186908	0	0.0329065	0	0	0	0	0	0	0	0	0	0	0	0	0	0	0	0	0	0	0	0	0	0	0	0	0	0	0	0	0	0	0	0
Gemmobacter_aquatilis	0	0	0	0	0	0	0	0	0	0	0	0	0	0	0	0	0	0	0	0	0	0	0	0	0	0	0	0	0	0	0	0	0	0	0	0	0	0	0	0	0	0	0	0	0	0	0	0	0
Bacteroides_vulgatus	0	0	0	0	0	0.0701376	0	0	0	0	0	0	0	0	0	0	0	0	0	0	0	0	0	0	0	0	0	0	0	0.00659196	0	0	0	0	0	0	0	0	0	0	0	0	0	0.00697924	0	0	0	0	0
Peptostreptococcus_anaerobius	0	0	0	0	0.0603203	0	0	0	0	0	0.0809651	0	0	0.147606	0	0	0	0	0	0	0	0	0	0	0	0	0	0	0	0.0576796	0	0	0	0	0	0	0	0	0.121553	0	0	0	0	0	0	0	0	0	0
Lactococcus_lactis	0	0	0	0	0	0	0	0	0	0	0	0	0	0	0	0	0	0	0	0	0	0	0	0	0	0	0	0	0	0	0	0	0	0	0	0	0	0	0	0	0	0	0	0	0	0	0	0	0
Neisseria_perflava	0	0	0	0	0	0	0	0	0	0	0	0	0	0	0	0	0	0	0	0	0.0383243	0	0.03615	0	0	0	0	0	0	0	0	0	0	0	0	0	0	0	0	0	0	0	0	0	0	0	0	0	0
Prevotella_disiens	0	0	0	0	0	0	0	0	0	0	0.0141689	0	0	0.277172	0.26139	0	0.113677	0	0.0251122	0	0	0	0	0	0	0	0	0	0.0356648	0.0230719	0	0	0	0	0	0	0.00540489	0	0.267417	0	0	0	0	0	0.0222881	0	0	0	0
Oscillibacter_valericigenes	0	0	0	0	0	0	0	0	0	0	0	0	0	0	0.0576183	0	0	0	0	0	0	0	0	0	0	0	0	0	0	0	0	0	0	0	0	0	0	0	0	0	0	0	0	0	0	0	0	0	0
Parabacteroides_distasonis	0	0	0	0	0	0	0	0	0	0	0	0	0	0	0	0	0	0	0	0	0	0	0	0	0	0	0	0	0	0	0	0	0	0	0	0	0	0	0	0	0	0	0	0	0	0	0	0	0
Porphyromonas_uenonis	0	0	0	0	0	0	0	0	0	0	0.0971581	0	0	0.93484	0	0	0	0	0	0	0	0	0	0	0	0	0	0	0	0	0	0	0	0	0	0	0	0	0.976166	0	0	0	0	0	0	0	0	0	0
Veillonella_ratti	0	0.0684249	0	0	0	0	0	0	0	0	0	0	0	0	0	0	0	0	0	0	0	0	0	0	0	0	0	0	0	0	0	0	0	0	0	0	0	0	0	0	0	0	0	0	0	0	0	0	0
Lysobacter_ruishenii	0	0	0	0	0	0	0	0	0	0	0	0	0	0	0	0	0	0	0	0	0	0	0	0	0	0	0	0	0	0	0	0	0	0	0	0	0	0	0	0	0	0	0	0	0	0	0	0	0
Actinomyces_oris	0	0	0	0	0	0	0	0	0	0	0	0	0	0	0	0	0	0	0	0	0	0	0	0	0	0	0	0	0	0	0	0	0	0	0	0	0	0	0	0	0	0	0	0	0	0	0	0	0
Phascolarctobacterium_faecium	0	0	0	0	0	0	0	0	0	0	0	0	0	0	0	0	0	0	0	0	0	0	0	0	0	0	0	0	0	0	0	0	0	0	0	0	0	0	0	0	0	0	0	0	0	0	0	0	0
Hydrogenoanaerobacterium_saccharovorans	0	0	0	0	0	0	0	0	0	0	0	0	0	0	0	0	0	0	0	0	0	0	0	0	0	0	0	0	0	0	0	0	0	0	0	0	0	0	0	0	0	0	0	0	0	0	0	0	0
Haemophilus_influenzae	0	1.38932	0	0	0	0	0	0	0	0	0	0	0	0	0	0	0	0	0	0	0	0	0	0	0	0	0	0	0	0	0	0	0	0	0	0	0	0	0	0	0	0	0	0	0	0	0	0	0
Bacteroides_caccae	0	0	0	0	0	0	0	0	0	0	0	0	0	0	0	0	0	0	0	0	0	0	0	0	0	0	0	0	0	0	0	0	0	0	0	0	0	0	0	0	0	0	0	0	0	0	0	0	0
Cloacibacterium_normanense	0	0	0	0	0	0	0	0	0.0201954	0.0204024	0	0	0	0	0	0	0	0	0	0	0	0	0	0	0	0	0	0	0	0	0	0	0	0	0	0	0	0	0	0	0	0	0	0.0111668	0	0	0	0	0
Alistipes_putredinis	0	0	0	0	0	0	0	0	0	0	0	0	0	0	0	0	0	0	0	0	0	0	0	0	0	0	0	0	0	0	0	0	0	0	0	0	0	0	0	0	0	0	0	0	0	0	0	0	0
Lysobacter_capsici	0	0	0	0	0	0	0	0	0	0	0	0	0	0	0	0	0	0	0	0	0	0	0	0	0	0	0	0	0	0	0	0	0	0	0	0	0	0	0	0	0	0	0	0	0	0	0	0	0
Brachybacterium_conglomeratum	0	0	0	0	0	0	0	0	0	0	0	0	0	0	0	0	0.0463683	0	0	0	0	0	0	0	0	0	0	0	0	0	0	0	0	0	0	0	0	0	0	0	0	0	0	0	0	0	0	0	0
Macrococcus_caseolyticus	0	0	0	0	0	0	0	0	0	0	0	0	0	0	0	0	0	0	0	0	0	0	0	0.0208385	0	0	0	0	0	0	0	0	0	0	0.0248115	0	0	0	0	0	0	0	0	0	0	0	0	0	0
Lactobacillus_coleohominis	0	0	0	0	0	0	0	0	0	0	0	0	0	0	0	0	0	0	0	0	0	0	0	0	0	0	0	0	0	0	0	0	0	0	0	0	0	0	0	0	0	0	0	0	0	0	0	0	0
Gemella_morbillorum	0	0	0	0	0	0	0	0	0	0	0	0	0	0	0	0	0	0	0	0	0	0	0	0	0	0	0	0	0	0	0	0	0	0	0	0	0	0	0	0	0	0	0	0	0	0	0	0	0
Rubellimicrobium_roseum	0	0	0	0	0	0	0	0	0	0	0	0	0	0	0	0	0	0	0	0	0	0	0	0	0	0	0	0	0	0	0	0	0	0	0	0	0	0	0	0	0	0	0	0	0	0	0	0	0
Lactococcus_piscium	0	0	0	0	0	0	0	0	0	0	0	0	0	0	0	0	0	0	0	0	0	0	0	0	0	0	0	0	0	0	0	0	0	0	0	0	0	0	0	0	0	0	0	0	0	0	0	0	0
Aquitalea_magnusonii	0	0.0223125	0	0	0	0.0499056	0	0	0	0	0	0	0	0	0	0	0	0	0	0	0	0	0	0	0	0	0	0	0	0	0	0	0	0	0	0	0	0	0	0	0	0	0	0.00558339	0	0	0	0.0330138	0
Ilumatobacter_fluminis	0	0	0	0	0	0	0	0	0	0	0	0	0	0	0	0	0	0	0	0	0	0	0	0	0	0	0	0	0	0	0	0	0	0	0	0	0	0	0	0	0	0	0	0	0	0	0	0	0
Belnapia_moabensis	0	0	0	0	0	0	0	0	0	0	0	0	0	0	0	0	0	0	0	0	0	0	0	0	0	0	0	0	0	0	0	0	0	0	0	0	0	0	0	0	0	0	0	0	0	0	0	0	0
Porphyromonas_endodontalis	0	0	0	0	0	0	0	0	0	0	0	0	0	0	0	0	0	0	0	0	0	0	0	0	0	0	0	0	0	0	0	0	0	0	0	0	0	0	0	0	0	0	0	0	0	0	0	0	0
Yonghaparkia_alkaliphila	0	0	0	0	0	0	0	0	0	0	0	0	0	0	0	0	0	0	0	0	0	0	0	0	0	0	0	0	0	0	0	0	0	0	0	0	0	0	0	0	0	0	0	0	0	0	0	0	0
Prevotella_loescheii	0	0	0	0	0	0	0	0	0	0	0	0	0	0	0	0	0	0	0	0	0	0	0	0	0	0	0	0	0	0	0	0	0	0	0	0	0	0	0	0	0	0	0	0	0	0	0	0	0
Zhihengliuella_aestuarii	0	0	0	0	0	0	0	0	0	0	0	0	0	0	0	0	0	0	0	0	0	0	0	0	0	0	0	0	0	0	0	0	0	0	0	0	0	0	0	0	0	0	0	0	0	0	0	0	0
Parabacteroides_merdae	0	0	0	0	0	0	0	0	0	0	0	0	0	0	0	0	0.0209405	0	0	0	0	0	0	0	0	0	0	0	0	0.00988794	0	0	0	0	0	0	0	0	0	0	0	0	0	0	0	0	0	0	0
Bacteroides_acidifaciens	0	0	0	0	0	0	0	0	0	0	0	0	0	0	0	0	0	0	0	0	0	0	0	0	0	0	0	0	0	0	0	0	0	0	0	0	0	0	0	0	0	0	0	0	0	0	0	0	0
Prevotella_denticola	0	0	0	0	0	0	0	0	0	0	0	0	0	0	0	0	0	0	0	0	0	0	0	0	0	0	0	0	0	0	0	0	0	0	0	0	0	0	0	0	0	0	0	0	0	0	0	0	0
Actinomyces_neuii	0	0.0133875	0	0	0	0	0	0	0.0248559	0.0251106	0	0	0	0	0	0	0	0	0	0	0	0	0	0	0.0431005	0	0	0	0	0	0	0	0	0	0	0	0	0	0	0	0	0	0	0	0	0	0	0	0
Reyranella_massiliensis	0	0	0	0	0	0	0	0	0	0	0	0	0	0	0	0	0	0	0	0	0	0	0	0	0	0	0	0	0	0	0	0	0	0	0	0	0	0	0	0	0	0	0	0	0	0	0	0	0
Bergeyella_zoohelcum	0	0	0	0	0	0	0	0	0	0	0	0	0	0	0	0	0	0	0	0	0	0	0	0	0	0	0	0	0	0	0	0	0	0	0	0	0	0	0	0	0	0	0	0	0	0	0	0	0
Pseudoflavonifractor_capillosus	0	0	0	0	0	0	0	0	0	0	0	0	0	0	0	0	0	0	0	0	0	0	0	0	0	0	0	0	0	0	0	0	0	0	0	0	0	0	0	0	0	0	0	0	0	0	0	0	0
Micromonospora_matsumotoense	0	0	0	0	0	0	0	0	0	0	0	0	0	0	0	0	0	0	0	0	0	0	0	0	0	0	0	0	0	0	0	0	0	0	0	0	0	0	0	0	0	0	0	0	0	0	0	0	0
Jeotgalicoccus_huakuii	0	0	0	0	0	0	0	0	0	0	0	0	0	0	0	0	0	0	0	0	0	0	0	0	0	0	0	0	0	0	0	0	0	0	0	0	0	0	0	0	0	0	0	0	0	0	0	0	0
Tessaracoccus_flavescens	0	0	0	0	0	0	0	0	0	0	0	0	0	0	0	0	0	0	0	0	0	0	0	0	0	0	0	0	0	0	0	0	0	0	0	0	0	0	0	0	0	0	0	0	0	0	0	0	0
Spirosoma_sp.	0	0	0	0	0	0	0	0	0	0	0	0	0	0	0	0	0	0	0	0.0416348	0	0	0	0	0	0	0	0	0	0	0	0	0	0	0	0	0	0	0	0	0	0	0	0	0	0	0.0424109	0.0475398	0
Lactobacillus_salivarius	0	0.0371874	0	0	0	0	0	0	0	0	0	0	0	0	0	0	0	0	0	0	0	0	0	0	0	0	0	0	0	0	0	0	0	0	0	0	0	0	0	0	0	0	0	0	0	0	0	0	0
Haemophilus_aegyptius	0	0	0	0	0	0	0	0	0	0	0	0	0	0	0	0	0	0	0	0	0	0	0	0	0	0	0	0	0	0	0	0	0	0	0	0	0	0	0	0	0	0	0	0	0	0	0	0	0
Butyricimonas_virosa	0	0.00892499	0	0	0	0	0	0	0	0	0	0	0	0	0	0	0	0	0	0	0	0	0	0	0	0	0	0	0	0	0	0	0	0	0	0	0	0	0	0	0	0	0	0	0	0	0	0	0
Blautia_coccoides	0	0	0	0	0	0	0	0	0	0	0	0	0	0	0	0	0	0	0	0	0	0	0	0	0	0	0	0	0	0	0	0	0	0	0	0	0	0	0	0	0	0	0	0	0	0	0	0	0
Prevotella_copri	0.0223823	0	0.0215806	0	0	0	0	0	0	0	0	0	0	0	0	0	0.0568386	0	0	0	0	0.0778104	0	0	0.0134689	0	0	0	0.00685862	0.0889914	0	0	0	0	0	0	0	0	0	0	0	0	0	0	0	0	0	0	0
Rheinheimera_sp.	0	0	0	0	0	0	0	0	0	0	0	0	0	0	0	0	0	0	0	0	0	0	0	0	0	0	0	0	0	0	0	0	0	0	0	0	0	0	0	0	0	0	0	0	0	0	0	0	0
Anaerostipes_hadrus	0	0	0	0	0	0	0	0	0	0	0	0	0	0	0	0	0	0	0	0	0	0	0	0	0	0	0	0	0	0	0	0	0	0	0	0	0	0	0	0	0	0	0	0	0	0	0	0	0
Fusicatenibacter_saccharivorans	0	0	0	0	0	0	0	0	0	0	0	0	0	0	0	0	0	0	0	0	0	0.0163811	0	0	0	0	0	0	0	0	0	0	0	0	0	0	0	0	0	0	0	0	0	0	0	0	0	0	0
Bacteroides_intestinalis	0	0	0	0	0	0	0	0	0	0	0	0	0	0	0	0	0	0	0	0	0	0	0	0	0	0	0	0	0	0	0	0	0	0	0	0	0	0	0	0	0	0	0	0	0	0	0	0	0
Eubacterium_coprostanoligenes	0	0	0	0	0	0	0	0	0	0	0	0	0	0	0.125074	0	0	0	0	0	0	0	0	0	0	0	0	0	0	0	0	0	0	0	0	0	0	0	0	0	0	0	0	0	0	0	0	0	0
Lactobacillus_animalis	0	0	0	0	0	0	0	0	0	0	0	0	0	0	0.08713	0	0	0	0	0	0	0	0	0	0	0	0	0	0	0	0	0	0	0	0	0	0	0	0	0	0	0	0	0	0	0	0	0	0
Veillonella_parvula	0	0.0119	0	0	0	0	0	0	0	0	0	0	0	0	0	0	0	0	0	0	0	0	0	0	0	0	0	0	0	0	0	0	0	0	0	0	0	0	0	0	0	0	0	0	0	0	0	0	0
Nocardioides_ganghwensis	0	0	0	0	0	0	0	0	0	0	0	0	0	0	0	0	0	0	0	0	0	0	0	0	0	0	0	0	0	0	0	0	0	0	0	0	0	0	0	0	0	0	0	0	0	0	0	0	0
Sediminibacterium_sp.	0	0	0	0	0	0.0161856	0	0	0	0	0	0	0	0	0	0	0	0	0	0	0	0	0	0	0	0	0	0	0	0	0	0	0	0	0	0	0	0	0	0	0	0	0	0.00558339	0	0	0	0	0
Blautia_luti	0	0	0	0	0	0	0	0	0	0	0	0	0	0	0	0	0	0	0	0	0	0	0	0	0	0	0	0	0	0	0	0	0	0	0	0	0	0	0	0	0	0	0	0	0	0	0	0	0
Selenomonas_sputigena	0	0	0	0	0	0	0	0	0	0	0	0	0	0	0	0	0	0	0	0	0	0	0	0	0	0	0	0	0	0	0	0	0	0	0	0	0	0	0	0	0	0	0	0	0	0	0	0	0
Anaerococcus_obesiensis	0	0	0	0	0	0	0	0	0	0	0	0	0	0	0	0	0.124147	0	0	0	0	0	0	0	0	0	0	0	0.0438951	0.0164799	0	0	0	0	0	0	0.00675612	0.0406813	0	0	0	0	0	0	0	0.019819	0	0	0
Perlucidibaca_piscinae	0	0	0	0	0	0	0	0	0	0	0	0	0	0	0	0	0	0	0	0	0	0	0	0	0	0	0	0	0	0	0	0	0	0	0	0	0	0	0	0	0	0	0	0	0	0	0	0	0
Faecalibacterium_prausnitzii	0.0251801	0	0	0	0	0.0229296	0	0	0	0	0	0	0	0	0	0	0	0.248995	0	0	0	0	0	0	0	0	0	0	0	0.0626236	0	0	0	0	0	0	0	0	0	0	0	0	0	0	0	0	0	0	0
Bacteroides_xylanisolvens	0	0	0	0	0	0	0	0	0	0	0	0	0	0	0	0	0	0	0	0	0	0	0	0	0	0	0	0	0	0	0	0	0	0	0	0	0	0	0	0	0	0	0	0	0	0	0	0	0
Prevotella_brevis	0	0	0	0	0	0	0	0	0	0	0	0	0	0	0	0	0	0	0	0	0	0	0	0	0	0	0	0	0	0	0	0	0	0	0	0	0	0	0	0	0	0	0	0	0	0	0	0	0
Fluviicola_taffensis	0	0	0	0	0	0	0	0	0	0	0	0	0	0	0	0	0	0	0	0	0	0	0	0	0	0	0	0	0	0	0	0	0	0	0	0	0	0	0	0	0	0	0	0	0	0	0	0	0
Anaerococcus_octavius	0	0	0	0	0	0	0	0	0	0	0	0	0	0	0	0	0	0	0	0	0	0	0	0	0	0	0	0	0	0	0	0	0	0	0	0	0	0	0	0	0	0	0	0	0	0	0	0	0
Solirubrobacter_ginsenosidimutans	0	0	0	0	0	0	0	0	0	0	0	0	0	0	0	0	0	0	0	0	0	0	0	0	0	0	0	0	0	0	0	0	0	0	0	0	0	0	0	0	0	0	0	0	0	0	0	0	0
Prevotella_ruminicola	0	0	0	0	0	0	0	0	0	0	0	0	0	0	0	0	0	0	0	0	0	0	0	0	0	0	0	0	0	0	0	0	0	0	0	0	0	0	0	0	0	0	0	0	0	0	0	0	0
Anaerococcus_prevotii	0	0	0	0	0	0	0	0	0	0	0	0	0	0	0	0	0	0	0	0	0	0	0	0	0	0	0	0	0	0	0	0	0	0	0	0	0	0	0	0	0	0	0	0	0	0	0	0	0
Hyphomicrobium_vulgare	0	0	0	0	0	0	0	0	0	0	0	0	0	0	0	0	0	0	0	0	0	0	0	0	0	0	0	0	0	0	0	0	0	0	0	0	0	0	0	0	0	0	0	0	0	0	0	0	0
Alloprevotella_rava	0	0	0	0	0	0	0	0	0	0	0	0	0	0	0	0	0	0	0	0	0	0	0	0	0	0	0	0	0	0	0	0	0	0	0	0	0	0	0	0	0	0	0	0	0	0	0	0	0
unclassified	0.745611	46.6524	0.693455	0.0291783	14.334	2.9741	0	30.0378	1.51932	1.51762	22.0751	1.90063	18.6319	19.9711	8.37854	0.0154936	1.6184	8.44825	20.6454	1.73254	0	1.81967	0.0241	1.87859	0.546838	0.0780048	0.0190723	3.59676	0.510281	38.3685	46.2805	0.841184	22.2001	22.2143	1.8071	1.16616	1.00801	0.62728	19.7094	0.545604	0.0189881	0.0460193	0.93921	0.368504	20.4627	0.50076	1.70249	0.157145	7.9404
Other	0.325943	0.483437	0.0791287	0	0	0.932021	0	0.251161	0.433425	0.436297	0.174075	0.0800708	0.104445	0.0574025	1.59364	0.0211277	1.12032	0.35996	0.0298208	0.353224	0	0.158351	0	0.353213	0.255909	0.0256454	0	0.0200419	0.187926	0.234015	0.591367	0.0163139	0.0454221	0.0462833	0.348739	0.299438	0	0.236214	0.0570365	0.183724	0.0208869	0.110988	0.285847	0.07398	0.0323177	0.144018	0.347769	0.146581	0.504475
[truncated: 272 more columns]
