# Supplementary material for: Comprehensive Characterization of Microbial Community in the Female Genital Tract of Reproductive-Aged Women in China
Source: Front Cell Infect Microbiol. 2021 Sep 16;11:649067. doi: 10.3389/fcimb.2021.649067 (PMC8482844; doi:10.3389/fcimb.2021.649067)
Supplement: Supplementary file 6 [file Table_3.xlsx]

## Sheet: Sheet1
Supplementary Data 3: Metabolic function enriched score of 321 samples by tax4fun
Function	C100b2	C101b2	C102b2	C103b2	C104b2	C105b2	C106b2	C107b2	C108b2	C108Rb2	C10b2	C11b2	C12b2	C13b2	C14b2	C15b2	C16b2	C17b2	C18b2	C19b2	C1b2	C20b2	C21b1	C22b1	C23b2	C24b1	C24b2	C25b2	C26b2	C27b2	C28b1	C29b1	C29b2	C29Rb2	C2b2	C30b2	C31b2	C32b2	C33b1	C34b2	C35b1	C35b2	C36b2	C37b2	C38b1	C38b2	C39b1	C39b2	C3b2
Glycolysis / Gluconeogenesis	0.01405	0.01094	0.01577	0.01609	0.01198	0.01451	0.01613	0.009393	0.0151	0.0151	0.01025	0.01574	0.01064	0.01141	0.01415	0.01612	0.01548	0.01409	0.01277	0.01585	0.0112	0.01544	0.01119	0.01551	0.01583	0.01587	0.0161	0.01551	0.01549	0.009743	0.009381	0.01603	0.01162	0.01163	0.01549	0.01508	0.01608	0.01587	0.01143	0.01556	0.01612	0.0161	0.01567	0.01587	0.01279	0.01582	0.01585	0.01603	0.01322
Citrate cycle (TCA cycle)	0.005122	0.00666	0.004428	0.004452	0.004839	0.004757	0.004442	0.006003	0.004731	0.00473	0.005228	0.004483	0.005806	0.004734	0.004827	0.004442	0.004615	0.005079	0.004965	0.004549	0.005133	0.004619	0.005132	0.004518	0.00452	0.00428	0.004438	0.004577	0.004565	0.005829	0.00579	0.004452	0.005301	0.0053	0.004512	0.004194	0.004439	0.004506	0.00474	0.004659	0.004442	0.004445	0.004539	0.0045	0.004966	0.004424	0.004549	0.004465	0.004549
Pentose phosphate pathway	0.01091	0.0108	0.01155	0.01165	0.007735	0.0111	0.01167	0.00752	0.01115	0.01115	0.007495	0.01135	0.0079	0.0077	0.0106	0.01167	0.01143	0.01108	0.008735	0.01159	0.01009	0.01143	0.01008	0.0115	0.01154	0.01162	0.01166	0.01135	0.01132	0.007973	0.007287	0.01161	0.008785	0.008786	0.0115	0.01134	0.01165	0.01157	0.007703	0.01147	0.01167	0.01167	0.01147	0.01155	0.008754	0.01157	0.01159	0.01164	0.009105
Pentose and glucuronate interconversions	0.005776	0.007532	0.005673	0.005785	0.006112	0.005553	0.005788	0.005573	0.005727	0.005724	0.00538	0.005826	0.004829	0.005714	0.005965	0.005784	0.005717	0.006003	0.005233	0.005777	0.005092	0.005696	0.00509	0.00567	0.005724	0.005596	0.005772	0.005656	0.00569	0.00407	0.003883	0.005773	0.004698	0.004697	0.005655	0.005265	0.00577	0.00575	0.005723	0.005675	0.005784	0.005766	0.005706	0.005755	0.005235	0.005698	0.00578	0.005788	0.006012
Fructose and mannose metabolism	0.01564	0.0144	0.01655	0.01692	0.01711	0.0158	0.01692	0.01683	0.01656	0.01656	0.0154	0.0169	0.01745	0.0168	0.01618	0.0169	0.017	0.01549	0.01758	0.01669	0.01928	0.01636	0.01928	0.01655	0.01674	0.01642	0.01687	0.01693	0.01705	0.0186	0.01776	0.01691	0.01686	0.01686	0.01653	0.01561	0.01689	0.01675	0.0168	0.01647	0.0169	0.0169	0.01671	0.01684	0.0176	0.01659	0.01669	0.01687	0.01684
Galactose metabolism	0.01138	0.007651	0.01295	0.01341	0.01085	0.01162	0.01343	0.009947	0.01267	0.01267	0.008374	0.01314	0.01023	0.01009	0.01162	0.01341	0.01308	0.0111	0.01169	0.01309	0.01192	0.0126	0.01191	0.01271	0.01312	0.01293	0.01338	0.01306	0.01306	0.01065	0.009569	0.01336	0.0107	0.0107	0.01268	0.0119	0.01338	0.01315	0.0101	0.01273	0.01341	0.01335	0.01299	0.0132	0.01171	0.01301	0.01309	0.01333	0.01132
Ascorbate and aldarate metabolism	0.00324	0.003113	0.003316	0.003363	0.003091	0.003387	0.003367	0.0013	0.00315	0.003151	0.002302	0.003313	0.002103	0.002793	0.003235	0.003361	0.00331	0.003442	0.002648	0.003364	0.002933	0.003365	0.00293	0.003276	0.003355	0.003234	0.003358	0.003271	0.00323	0.001844	0.001462	0.003344	0.00242	0.00242	0.003267	0.003036	0.003353	0.003364	0.002802	0.003354	0.003361	0.003369	0.003341	0.003346	0.00265	0.003316	0.003365	0.003367	0.003367
Fatty acid biosynthesis	0.007892	0.007078	0.007	0.007106	0.004736	0.007167	0.007107	0.005358	0.006885	0.006885	0.004876	0.006944	0.006115	0.004799	0.006728	0.007099	0.007011	0.007275	0.00584	0.007147	0.005317	0.007131	0.005313	0.007119	0.007115	0.00684	0.007092	0.00703	0.007064	0.00598	0.006115	0.007078	0.006119	0.006118	0.007116	0.006461	0.007089	0.007124	0.004798	0.007256	0.0071	0.007055	0.0071	0.007109	0.005844	0.007006	0.007147	0.00712	0.004939
Fatty acid elongation	4.26e-05	8.34e-06	4.04e-05	4.05e-05	1.29e-06	4.34e-05	4.06e-05	2.23e-06	3.77e-05	3.77e-05	5.49e-06	3.76e-05	8.13e-06	1.37e-06	3.09e-05	4.05e-05	3.76e-05	3.69e-05	1.27e-05	3.99e-05	1.01e-05	4.04e-05	1e-05	3.84e-05	4.05e-05	3.89e-05	4.05e-05	3.81e-05	3.82e-05	4.67e-06	1.19e-06	3.99e-05	1.34e-05	1.34e-05	3.82e-05	3.58e-05	4.04e-05	4.07e-05	1.35e-06	3.95e-05	4.05e-05	4.02e-05	4.03e-05	4.03e-05	1.28e-05	4.01e-05	3.99e-05	4.05e-05	1.05e-05
Fatty acid metabolism	0.002967	0.002285	0.00173	0.001654	0.001843	0.002318	0.001643	0.001554	0.001838	0.001837	0.002027	0.001685	0.001712	0.001783	0.002055	0.001643	0.001791	0.002478	0.0017	0.001759	0.002045	0.001939	0.002045	0.001744	0.001757	0.001584	0.001648	0.001699	0.00173	0.00189	0.001484	0.001649	0.001546	0.001545	0.001737	0.001634	0.001647	0.001752	0.001783	0.001876	0.001644	0.001643	0.001801	0.001719	0.001698	0.001704	0.00176	0.001678	0.001801
Synthesis and degradation of ketone bodies	0.0007014	0.0002927	0.0006042	0.0006006	0.0002497	0.0006842	0.0006011	0.000132	0.0005759	0.0005759	0.000245	0.0005738	0.0002257	0.0002237	0.0005372	0.0006	0.0005882	0.0006442	0.0003005	0.0006074	0.0003371	0.0006276	0.0003364	0.0005891	0.0006101	0.000577	0.0006003	0.0005766	0.0005758	0.0001883	0.0001002	0.0005945	0.0002932	0.0002932	0.0005868	0.0005465	0.0005991	0.0006122	0.000224	0.0006146	0.0006	0.0005965	0.0006096	0.0006025	0.0003008	0.0006007	0.0006073	0.0006041	0.0003462
Steroid biosynthesis	8.58e-05	8.27e-06	9.39e-06	5.77e-06	7.37e-07	3.04e-05	5.49e-06	1.25e-06	1.11e-05	1.11e-05	6.79e-06	6.16e-06	3.96e-06	1.41e-06	1.63e-05	5.55e-06	8.95e-06	3.19e-05	2.69e-06	9.47e-06	2.23e-06	1.44e-05	2.16e-06	1e-05	8.95e-06	5.47e-06	5.89e-06	6.92e-06	8.49e-06	3.85e-06	3.31e-06	5.65e-06	2.48e-06	2.43e-06	1.01e-05	9.7e-06	5.78e-06	9.25e-06	1.47e-06	1.28e-05	5.56e-06	5.69e-06	1.07e-05	8.06e-06	2.64e-06	8.49e-06	9.47e-06	7.07e-06	3.7e-06
Primary bile acid biosynthesis	0.0004152	0.0001208	0.0004589	0.0004685	7.95e-05	0.0004505	0.0004701	0.000129	0.0004287	0.0004288	0.0001193	0.0004403	0.000145	6.92e-05	0.000346	0.0004688	0.0004472	0.0003963	0.000191	0.0004593	0.0001169	0.0004535	0.0001164	0.000442	0.0004638	0.0004507	0.0004684	0.0004388	0.0004402	8.65e-05	6.78e-05	0.0004635	0.0001841	0.0001842	0.0004405	0.0004081	0.0004677	0.0004651	6.92e-05	0.0004507	0.0004688	0.0004651	0.0004572	0.0004616	0.0001921	0.0004587	0.000459	0.0004677	0.0001621
Secondary bile acid biosynthesis	0.000392	0.0001084	0.0004497	0.0004663	8.16e-05	0.0004038	0.0004685	0.0001303	0.0004147	0.0004148	9.76e-05	0.0004379	0.000138	7.06e-05	0.0003365	0.0004672	0.0004411	0.0003698	0.0001973	0.0004542	0.0001207	0.0004362	0.0001202	0.0004366	0.000455	0.0004492	0.0004665	0.0004337	0.0004337	8.93e-05	7.2e-05	0.0004617	0.0001846	0.0001847	0.0004352	0.0004012	0.0004655	0.0004574	7.07e-05	0.000442	0.0004673	0.0004632	0.000446	0.0004556	0.0001984	0.0004528	0.000454	0.0004647	0.0001647
Ubiquinone and other terpenoid-quinone biosynthesis	0.005517	0.00948	0.00444	0.004407	0.005042	0.005022	0.004393	0.006749	0.004879	0.004877	0.005589	0.004466	0.006409	0.005	0.005058	0.004396	0.004633	0.005476	0.005325	0.00455	0.005406	0.004702	0.005408	0.004946	0.004504	0.004292	0.004391	0.004611	0.004596	0.006665	0.006666	0.004415	0.005842	0.005841	0.005008	0.004269	0.004395	0.004494	0.005004	0.004722	0.004396	0.004377	0.004555	0.0045	0.005318	0.004421	0.004552	0.004436	0.004529
Steroid hormone biosynthesis	0.0008465	0.0003675	0.0004754	0.0004631	0.0003595	0.0005982	0.0004616	0.0002788	0.0004776	0.0004773	0.0003201	0.0004544	0.0003636	0.0003222	0.0004922	0.0004615	0.0004815	0.0005825	0.0004528	0.0004799	0.0004582	0.0005106	0.0004582	0.000476	0.0004815	0.0004442	0.0004624	0.0004628	0.0004707	0.0004959	0.0003568	0.0004607	0.0003519	0.000352	0.0004753	0.0004432	0.0004616	0.0004829	0.0003232	0.000496	0.0004616	0.0004597	0.000488	0.0004751	0.000453	0.0004722	0.00048	0.000471	0.0003769
Oxidative phosphorylation	0.01447	0.01267	0.01389	0.01362	0.01564	0.01445	0.0136	0.0166	0.01425	0.01425	0.01601	0.0138	0.01558	0.01546	0.01441	0.01362	0.01378	0.0145	0.01548	0.01373	0.01462	0.01393	0.01463	0.01416	0.01372	0.014	0.01363	0.01375	0.01388	0.01558	0.01589	0.01365	0.01468	0.01468	0.01424	0.01462	0.01364	0.01372	0.01547	0.01391	0.01362	0.01368	0.01381	0.01373	0.0155	0.01386	0.01373	0.01366	0.01512
Photosynthesis	0.003088	0.002834	0.003565	0.003289	0.004053	0.003455	0.003288	0.003844	0.003382	0.00338	0.003621	0.003329	0.003796	0.004004	0.003374	0.003308	0.00327	0.00302	0.003996	0.003255	0.004726	0.003294	0.004741	0.0043	0.003259	0.003996	0.003328	0.003311	0.00345	0.003599	0.004205	0.003325	0.003635	0.003637	0.004482	0.004704	0.003331	0.003278	0.004018	0.003354	0.003307	0.003385	0.00332	0.003325	0.004021	0.003555	0.003255	0.003296	0.004295
Photosynthesis - antenna proteins	4.96e-07	1.7e-05	1.57e-05	2.33e-07	1.21e-10	0.0001003	2.33e-07	5.5e-06	2.25e-05	2.21e-05	3.54e-10	2.63e-07	2.8e-08	1.22e-09	3.32e-05	2.39e-07	3.04e-07	1.84e-06	7.22e-08	5.1e-07	1.63e-08	2.07e-05	1.68e-06	0.0002841	2.54e-07	2.75e-05	2.32e-07	5.71e-06	7.65e-06	9.15e-09	1.39e-05	2.47e-07	6.95e-08	6.96e-08	0.0003322	8.24e-06	2.33e-07	5.86e-06	1.06e-09	2.86e-05	2.39e-07	2.33e-07	1.16e-05	1.43e-05	7.28e-08	1.08e-05	5.12e-07	5.04e-06	5.28e-08
Purine metabolism	0.03901	0.03966	0.04126	0.04144	0.04799	0.03946	0.04144	0.04473	0.04122	0.04122	0.04398	0.04173	0.0449	0.04695	0.04116	0.04145	0.04123	0.03885	0.0459	0.04114	0.04384	0.04062	0.04385	0.04109	0.04118	0.04176	0.04144	0.04155	0.04149	0.04486	0.04555	0.0415	0.04474	0.04475	0.04108	0.04196	0.04145	0.04116	0.04699	0.04096	0.04145	0.04143	0.04114	0.04128	0.04588	0.04132	0.04114	0.04134	0.046
Caffeine metabolism	6.74e-05	2.85e-05	2.33e-05	1.91e-05	6.84e-06	4.88e-05	1.88e-05	7.81e-06	2.55e-05	2.55e-05	8.23e-06	1.83e-05	1.05e-05	6.14e-06	3.12e-05	1.89e-05	2.74e-05	5.04e-05	6.31e-06	2.28e-05	6.09e-05	3.13e-05	6.09e-05	2.3e-05	2.35e-05	1.82e-05	1.91e-05	2.17e-05	2.23e-05	2.46e-05	5.14e-06	1.89e-05	1.39e-05	1.39e-05	2.28e-05	2.29e-05	1.91e-05	2.34e-05	6.08e-06	2.65e-05	1.89e-05	1.91e-05	2.51e-05	2.18e-05	6.34e-06	2.21e-05	2.29e-05	2.02e-05	1.55e-05
Pyrimidine metabolism	0.02877	0.02681	0.03148	0.03157	0.03391	0.02919	0.03159	0.03105	0.03082	0.03082	0.031	0.0316	0.03263	0.03358	0.0303	0.0316	0.03124	0.02852	0.03387	0.03119	0.03338	0.03055	0.03339	0.03107	0.03122	0.03225	0.03161	0.03146	0.03159	0.0327	0.03379	0.03162	0.03251	0.03252	0.03106	0.03274	0.03161	0.03123	0.03362	0.0309	0.0316	0.03172	0.03116	0.03135	0.03391	0.03156	0.03118	0.03145	0.03375
Alanine, aspartate and glutamate metabolism	0.01146	0.01177	0.0113	0.0115	0.01029	0.01128	0.01149	0.01263	0.0116	0.0116	0.01027	0.01141	0.01174	0.01022	0.01125	0.01148	0.01167	0.01145	0.01117	0.0115	0.01271	0.01141	0.01271	0.01152	0.01147	0.01113	0.01147	0.01156	0.01157	0.01276	0.0119	0.01148	0.01155	0.01155	0.01153	0.01065	0.01147	0.01148	0.01021	0.01153	0.01148	0.01143	0.01146	0.01149	0.01117	0.01131	0.01149	0.01149	0.01027
Tetracycline biosynthesis	0.0004866	0.0005954	0.0005563	0.0005652	3.99e-05	0.0005585	0.0005674	8.48e-05	0.0005179	0.000518	0.0001538	0.0005298	0.0001646	3.83e-05	0.0004522	0.0005662	0.000527	0.0005467	0.0001935	0.0005678	0.000118	0.0005634	0.0001172	0.0005645	0.0005616	0.0005466	0.0005654	0.0005297	0.0005286	8.88e-05	5.46e-05	0.0005593	0.0002105	0.0002106	0.0005662	0.0004986	0.0005643	0.0005645	3.81e-05	0.000567	0.0005662	0.0005614	0.0005546	0.0005596	0.0001947	0.000556	0.0005677	0.0005663	0.0001575
Glycine, serine and threonine metabolism	0.01278	0.0132	0.01167	0.01173	0.01009	0.01239	0.01172	0.01169	0.01188	0.01187	0.009809	0.01162	0.01145	0.0102	0.01183	0.01172	0.01199	0.01258	0.01127	0.01184	0.01284	0.01197	0.01284	0.01197	0.01181	0.01138	0.01171	0.01183	0.01184	0.0128	0.01204	0.01171	0.01162	0.01162	0.01198	0.01105	0.01171	0.01183	0.0102	0.01198	0.01172	0.01169	0.01185	0.0118	0.01127	0.01166	0.01185	0.01177	0.01038
Cysteine and methionine metabolism	0.01156	0.01262	0.01204	0.01207	0.01385	0.01171	0.01207	0.01385	0.01212	0.01212	0.01346	0.01218	0.01319	0.01383	0.0123	0.01207	0.01199	0.01171	0.01343	0.01207	0.01195	0.01196	0.01194	0.01215	0.01204	0.01214	0.01207	0.01213	0.01205	0.01322	0.01389	0.01209	0.01336	0.01335	0.01217	0.01221	0.01207	0.01203	0.01384	0.01213	0.01207	0.01209	0.01203	0.01205	0.01342	0.01205	0.01207	0.01206	0.0135
Valine, leucine and isoleucine degradation	0.005502	0.002513	0.003846	0.003768	0.003254	0.00469	0.003756	0.003012	0.003929	0.003928	0.003415	0.003725	0.003489	0.003245	0.003996	0.003754	0.003906	0.004587	0.003295	0.003875	0.003896	0.004125	0.003894	0.003857	0.00391	0.003619	0.00376	0.003822	0.003812	0.003536	0.003251	0.003748	0.003523	0.003523	0.003847	0.003599	0.003756	0.0039	0.003246	0.004055	0.003754	0.003765	0.003947	0.003845	0.003296	0.003812	0.003875	0.003802	0.003452
Geraniol degradation	0.002547	0.001102	0.001064	0.0009548	0.0006328	0.001772	0.0009434	0.0007228	0.001141	0.00114	0.000998	0.0009407	0.0009547	0.0006056	0.001238	0.000944	0.001096	0.001789	0.0007055	0.001068	0.001241	0.001278	0.001241	0.00106	0.001077	0.0009147	0.0009522	0.001007	0.001041	0.001013	0.0007159	0.0009465	0.0007916	0.0007914	0.001053	0.001023	0.000951	0.001075	0.0006069	0.001202	0.0009442	0.0009463	0.001124	0.001028	0.0007068	0.001033	0.001069	0.0009853	0.0007019
Valine, leucine and isoleucine biosynthesis	0.004582	0.006232	0.004486	0.004518	0.002694	0.004739	0.004525	0.004369	0.004557	0.004558	0.003663	0.004408	0.003665	0.003029	0.004398	0.00452	0.004467	0.004767	0.003121	0.004579	0.003288	0.004627	0.003283	0.004633	0.004553	0.004364	0.004516	0.004506	0.004404	0.003436	0.00367	0.004498	0.004164	0.004163	0.004647	0.004163	0.00451	0.004557	0.003012	0.004604	0.00452	0.00449	0.004527	0.004526	0.003113	0.004482	0.004579	0.004532	0.003083
Lysine biosynthesis	0.01073	0.009718	0.01104	0.01127	0.01095	0.01089	0.01128	0.01039	0.01102	0.01102	0.01092	0.01122	0.0109	0.0108	0.01092	0.01126	0.01123	0.01061	0.01098	0.01121	0.01071	0.01107	0.0107	0.01115	0.01122	0.01085	0.01125	0.01124	0.01113	0.01133	0.01058	0.01125	0.01102	0.01102	0.01115	0.01023	0.01124	0.01122	0.01079	0.01121	0.01126	0.01121	0.01118	0.01123	0.01096	0.01105	0.01121	0.01126	0.01076
Lysine degradation	0.004377	0.003728	0.003705	0.003695	0.003208	0.004	0.003692	0.002932	0.003762	0.00376	0.002702	0.003671	0.00288	0.003087	0.003862	0.003692	0.003717	0.004311	0.003325	0.003784	0.003097	0.003848	0.003096	0.003745	0.003734	0.003602	0.003691	0.003645	0.003677	0.002911	0.002672	0.003685	0.002949	0.002949	0.003735	0.003512	0.003688	0.003744	0.003095	0.003859	0.003693	0.003682	0.003753	0.003725	0.003327	0.003699	0.003785	0.003715	0.003298
Penicillin and cephalosporin biosynthesis	0.001391	0.0004621	0.001133	0.001131	0.0003306	0.001248	0.001133	0.00074	0.00117	0.001169	0.000463	0.001081	0.0005247	0.0003628	0.001047	0.001132	0.001158	0.001235	0.0005384	0.001146	0.001097	0.001171	0.001097	0.001126	0.001143	0.001089	0.001131	0.001108	0.001104	0.000647	0.0003972	0.001122	0.0006635	0.0006635	0.001125	0.001042	0.001129	0.001148	0.0003597	0.001146	0.001132	0.001125	0.001141	0.00114	0.0005401	0.001132	0.001146	0.001141	0.0005737
beta-Lactam resistance	0.001277	0.000445	0.001438	0.001481	0.0001985	0.001334	0.001488	0.0003339	0.001334	0.001334	0.0004733	0.001401	0.0004604	0.0002914	0.001164	0.001485	0.001376	0.001288	0.000645	0.001461	0.0003671	0.001418	0.0003644	0.001409	0.001455	0.001428	0.001482	0.001389	0.001385	0.0004245	0.0003794	0.001468	0.0006508	0.0006505	0.001403	0.001291	0.00148	0.001462	0.0002871	0.001423	0.001485	0.001471	0.001431	0.001457	0.0006465	0.001443	0.001461	0.00148	0.0005107
Arginine and proline metabolism	0.01571	0.01729	0.01507	0.01515	0.01184	0.01586	0.01516	0.01442	0.01525	0.01525	0.01412	0.01496	0.01422	0.01225	0.01523	0.01515	0.01524	0.01644	0.01285	0.01533	0.01389	0.01545	0.01389	0.01548	0.01523	0.01473	0.01514	0.01518	0.01505	0.01424	0.01377	0.01511	0.01439	0.01439	0.01551	0.01425	0.01513	0.01526	0.01222	0.01545	0.01515	0.01509	0.01524	0.01521	0.01284	0.01505	0.01533	0.0152	0.01238
Clavulanic acid biosynthesis	1.3e-05	3.84e-07	1.03e-06	7.99e-07	1.25e-07	2.25e-06	7.9e-07	1.09e-07	1.06e-06	1.04e-06	6.99e-07	8.2e-07	3.03e-07	3.14e-07	2.55e-06	8.13e-07	1.23e-06	3.93e-06	2.76e-07	1.16e-06	1.13e-06	1.49e-06	1.13e-06	1.31e-06	9.47e-07	7.76e-07	8.11e-07	8.8e-07	9.36e-07	6.79e-07	3.2e-07	8.02e-07	4.07e-07	4.06e-07	1.31e-06	1.07e-06	8e-07	1.05e-06	3.02e-07	1.2e-06	8.16e-07	7.98e-07	1.07e-06	9.39e-07	2.76e-07	1e-06	1.17e-06	8.68e-07	3.8e-07
Histidine metabolism	0.007201	0.007032	0.007028	0.007093	0.007066	0.007235	0.00709	0.008833	0.007277	0.007276	0.007202	0.007092	0.00793	0.007221	0.007312	0.007085	0.007238	0.007416	0.007361	0.007154	0.008074	0.007175	0.008073	0.007256	0.007127	0.006902	0.007078	0.007216	0.007168	0.008455	0.008416	0.007094	0.007939	0.007938	0.007269	0.006734	0.00708	0.007123	0.007215	0.007216	0.007085	0.00708	0.007133	0.007125	0.007356	0.007039	0.007154	0.007104	0.006997
Tyrosine metabolism	0.006012	0.004747	0.005669	0.005701	0.0045	0.005875	0.005704	0.004342	0.005636	0.005636	0.004547	0.005611	0.004452	0.004479	0.005449	0.005698	0.005705	0.005722	0.004629	0.005701	0.005354	0.005741	0.005351	0.005598	0.00572	0.005555	0.005698	0.005631	0.005611	0.004511	0.004021	0.005679	0.004709	0.004709	0.005581	0.005372	0.005693	0.005726	0.004478	0.005732	0.005699	0.005696	0.00571	0.005698	0.004631	0.00566	0.0057	0.005708	0.004935
DDT degradation	0.0001436	1.75e-05	3.92e-05	3.59e-05	3.35e-05	6.12e-05	3.57e-05	4.66e-05	4.39e-05	4.38e-05	0.0001229	3.66e-05	7.8e-05	2.93e-05	5.8e-05	3.61e-05	4.94e-05	7.15e-05	2.02e-05	4.07e-05	0.0001283	4.57e-05	0.0001284	4.21e-05	3.9e-05	3.46e-05	3.62e-05	4.02e-05	3.97e-05	8.28e-05	2.45e-05	3.58e-05	4.31e-05	4.31e-05	4.23e-05	4.13e-05	3.59e-05	3.99e-05	2.93e-05	4.44e-05	3.61e-05	3.61e-05	4.08e-05	3.86e-05	2.02e-05	3.89e-05	4.08e-05	3.77e-05	3.93e-05
Phenylalanine metabolism	0.00517	0.00315	0.003923	0.003815	0.002666	0.004896	0.003806	0.002939	0.004006	0.004007	0.004234	0.003746	0.003602	0.002777	0.003952	0.003802	0.003961	0.004552	0.002706	0.003911	0.004032	0.004208	0.004027	0.003879	0.003982	0.003661	0.003809	0.003887	0.003845	0.003536	0.00286	0.00379	0.003511	0.003509	0.003869	0.003658	0.003806	0.003963	0.002767	0.004056	0.003802	0.00379	0.004012	0.003902	0.002699	0.003871	0.003911	0.00385	0.002999
Chlorocyclohexane and chlorobenzene degradation	0.001207	0.0005086	0.000695	0.0006595	0.0003444	0.0009608	0.0006569	0.000264	0.0006979	0.0006974	0.0004031	0.0006348	0.0003952	0.0003164	0.0006855	0.0006566	0.0007135	0.0008748	0.0003653	0.000687	0.0008583	0.0007657	0.0008584	0.000703	0.0007004	0.0006342	0.0006587	0.0006669	0.0006736	0.0004714	0.0002303	0.000653	0.0004285	0.0004285	0.0007054	0.0006472	0.0006577	0.0007017	0.0003165	0.000719	0.0006567	0.0006558	0.000713	0.0006837	0.0003659	0.0006826	0.0006869	0.0006711	0.0004658
Benzoate degradation	0.004959	0.002483	0.003656	0.00359	0.002107	0.004384	0.003585	0.002692	0.003685	0.003685	0.00318	0.003494	0.00288	0.002222	0.003593	0.00358	0.003725	0.004171	0.002495	0.003666	0.003689	0.003886	0.003686	0.00359	0.003714	0.003443	0.003586	0.003611	0.003589	0.0032	0.002481	0.003567	0.002936	0.002935	0.003573	0.003403	0.003582	0.003706	0.002213	0.003761	0.003581	0.003573	0.00373	0.003648	0.002493	0.003622	0.003666	0.00362	0.002546
Bisphenol degradation	0.002946	0.001402	0.002182	0.002192	0.001717	0.002352	0.002193	0.001407	0.002146	0.002145	0.001722	0.002154	0.001672	0.001634	0.00213	0.00219	0.002196	0.00231	0.001766	0.002206	0.001862	0.002238	0.001861	0.002172	0.00221	0.002108	0.002191	0.002161	0.002156	0.001676	0.001412	0.002181	0.001731	0.001731	0.002167	0.002015	0.002187	0.002217	0.001634	0.002219	0.002191	0.002181	0.002211	0.0022	0.001765	0.002179	0.002206	0.002203	0.001831
Fluorobenzoate degradation	0.0002904	0.0001823	9.52e-05	7.64e-05	4.15e-05	0.0002074	7.49e-05	3.86e-05	0.000105	0.0001049	4.76e-05	7.39e-05	5.93e-05	4.15e-05	0.0001238	7.51e-05	0.0001049	0.0001962	3.86e-05	9.2e-05	0.0002188	0.0001258	0.0002189	0.0001001	9.5e-05	7.31e-05	7.62e-05	8.82e-05	9.11e-05	0.0001059	4.54e-05	7.55e-05	7.16e-05	7.16e-05	0.0001008	9.38e-05	7.62e-05	9.5e-05	4.13e-05	0.0001071	7.52e-05	7.6e-05	0.0001022	8.86e-05	3.87e-05	9e-05	9.21e-05	8.14e-05	6.76e-05
Tryptophan metabolism	0.002093	0.001697	0.001359	0.001322	0.0004355	0.001693	0.00132	0.0005657	0.001371	0.00137	0.0006302	0.001269	0.0006073	0.0004627	0.001386	0.001321	0.001387	0.001807	0.0006062	0.00139	0.001346	0.001486	0.001345	0.001355	0.001376	0.001273	0.001323	0.001309	0.001313	0.0007319	0.0003899	0.001311	0.0007557	0.0007555	0.001349	0.001271	0.001319	0.001379	0.00046	0.001455	0.001321	0.001315	0.001388	0.001352	0.0006075	0.001349	0.001391	0.00134	0.0007351
Phenylalanine, tyrosine and tryptophan biosynthesis	0.01074	0.01351	0.01057	0.01076	0.009096	0.01062	0.01077	0.01281	0.01087	0.01088	0.009547	0.01064	0.01136	0.009607	0.01076	0.01076	0.01081	0.01097	0.01016	0.01083	0.01075	0.01078	0.01074	0.01102	0.01077	0.01039	0.01074	0.01092	0.01075	0.01195	0.0125	0.01075	0.012	0.01199	0.01106	0.009911	0.01074	0.01076	0.009579	0.01092	0.01076	0.0107	0.01074	0.01077	0.01014	0.0106	0.01083	0.01077	0.00911
Novobiocin biosynthesis	0.0007685	0.0008264	0.0008054	0.0008229	0.0005574	0.0007919	0.0008243	0.000769	0.0008099	0.00081	0.0006767	0.0008049	0.0007258	0.0005937	0.0007758	0.0008232	0.0008031	0.0008095	0.0006477	0.0008251	0.0005858	0.0008152	0.0005852	0.0008212	0.0008192	0.0007935	0.0008218	0.0008173	0.0008014	0.0006861	0.0007316	0.0008198	0.0007758	0.0007758	0.0008217	0.0007469	0.0008211	0.0008201	0.0005913	0.0008286	0.0008232	0.0008174	0.000813	0.0008192	0.0006467	0.0008081	0.0008251	0.0008231	0.000588
beta-Alanine metabolism	0.001333	0.001081	0.0008369	0.0007944	0.0007703	0.001107	0.0007901	0.000997	0.0008844	0.0008841	0.0008875	0.0007955	0.000952	0.0008198	0.0009637	0.000791	0.000883	0.001152	0.0007854	0.0008386	0.001317	0.0009202	0.001317	0.0008564	0.000842	0.0007824	0.0007933	0.0008447	0.0008462	0.001134	0.00101	0.0007943	0.0009783	0.0009779	0.0008565	0.0008406	0.0007936	0.00084	0.0008173	0.0008927	0.000791	0.0007898	0.000861	0.0008257	0.0007834	0.0008252	0.0008389	0.0008067	0.0008052
Taurine and hypotaurine metabolism	0.001768	0.001531	0.001461	0.001435	0.0008711	0.001599	0.001435	0.0008645	0.001446	0.001445	0.0008403	0.001397	0.0009242	0.0008291	0.001405	0.001435	0.001452	0.001621	0.001012	0.00146	0.001394	0.001499	0.001394	0.001456	0.001454	0.001437	0.001437	0.00141	0.001428	0.0009645	0.0007752	0.001429	0.0009923	0.0009923	0.001457	0.001453	0.001435	0.001459	0.0008306	0.001481	0.001435	0.001436	0.001461	0.001445	0.001016	0.001454	0.00146	0.001443	0.001072
Phosphonate and phosphinate metabolism	0.001305	0.0009559	0.00126	0.001238	0.000627	0.001508	0.001238	0.0007821	0.001232	0.001233	0.0007141	0.001185	0.0009393	0.0007043	0.001166	0.001235	0.001252	0.001366	0.0007865	0.001255	0.001064	0.001318	0.001063	0.001238	0.001272	0.00119	0.001236	0.001255	0.001225	0.0009302	0.0009703	0.001228	0.001164	0.001164	0.001236	0.001163	0.001236	0.001273	0.0006997	0.001275	0.001235	0.00123	0.001276	0.001255	0.0007848	0.001248	0.001255	0.00125	0.00078
Selenocompound metabolism	0.005399	0.007385	0.005465	0.005455	0.005179	0.005353	0.00546	0.006254	0.005489	0.00549	0.007274	0.005441	0.006502	0.0053	0.00553	0.005463	0.005554	0.005491	0.005232	0.005458	0.006751	0.005432	0.006752	0.005551	0.005441	0.005522	0.005462	0.005531	0.005453	0.00657	0.005919	0.005461	0.005999	0.005999	0.005566	0.005639	0.005461	0.005442	0.005295	0.005454	0.005462	0.00547	0.005431	0.005453	0.005231	0.005472	0.005458	0.005456	0.005328
Cyanoamino acid metabolism	0.001833	0.001468	0.001775	0.001793	0.002095	0.001745	0.001789	0.001869	0.001776	0.001775	0.001833	0.001812	0.002081	0.002012	0.001827	0.001789	0.001855	0.001753	0.001969	0.001784	0.00265	0.001769	0.002652	0.001762	0.001788	0.001764	0.001787	0.001818	0.00186	0.002171	0.002011	0.001796	0.001884	0.001884	0.001759	0.001744	0.00179	0.001786	0.002013	0.001766	0.001789	0.001793	0.001794	0.001797	0.001974	0.001778	0.001784	0.001789	0.002017
D-Glutamine and D-glutamate metabolism	0.002325	0.002106	0.002172	0.002225	0.002729	0.002116	0.002225	0.002517	0.00223	0.00223	0.002509	0.002251	0.002522	0.002627	0.002257	0.002222	0.002241	0.002094	0.002504	0.002212	0.002343	0.002173	0.002342	0.002217	0.002208	0.002141	0.002219	0.002239	0.00222	0.002521	0.002427	0.002224	0.002454	0.002454	0.002218	0.002023	0.002218	0.00221	0.002628	0.002227	0.002222	0.00221	0.002209	0.002218	0.002499	0.002176	0.002211	0.002219	0.002508
D-Arginine and D-ornithine metabolism	4.15e-05	1.32e-05	4.12e-05	4.01e-05	2.83e-05	5.18e-05	4.01e-05	4.14e-05	4.07e-05	4.08e-05	2.98e-05	3.87e-05	4.01e-05	3.67e-05	3.86e-05	4e-05	3.89e-05	4.27e-05	3.4e-05	4.01e-05	1.59e-05	4.29e-05	1.59e-05	4.59e-05	4.15e-05	3.91e-05	4e-05	4.2e-05	3.93e-05	3.7e-05	5.75e-05	3.98e-05	5.64e-05	5.64e-05	4.68e-05	3.81e-05	4e-05	4.13e-05	3.64e-05	4.12e-05	4e-05	3.97e-05	4.16e-05	4.09e-05	3.37e-05	4.07e-05	4.01e-05	4.06e-05	2.93e-05
D-Alanine metabolism	0.004429	0.002562	0.004557	0.004715	0.003851	0.004157	0.004726	0.003373	0.004428	0.004428	0.003549	0.00464	0.003543	0.003694	0.004249	0.004719	0.004576	0.004061	0.003961	0.004626	0.003767	0.004469	0.003765	0.004541	0.004622	0.004539	0.004709	0.004584	0.004557	0.00355	0.003158	0.004698	0.003721	0.003721	0.004534	0.00417	0.004704	0.004638	0.003693	0.004537	0.004719	0.004686	0.004578	0.00465	0.003959	0.00458	0.004625	0.004695	0.003965
Glutathione metabolism	0.008273	0.01067	0.008213	0.008201	0.005981	0.008392	0.008209	0.005624	0.008048	0.008047	0.005606	0.008048	0.005919	0.005974	0.007868	0.008208	0.008056	0.008436	0.006627	0.00826	0.005897	0.008304	0.005895	0.008335	0.008217	0.008179	0.008207	0.008033	0.008028	0.005607	0.005813	0.008176	0.006504	0.006505	0.008358	0.008055	0.0082	0.008235	0.005974	0.008293	0.008208	0.008206	0.008196	0.008196	0.006636	0.008209	0.00826	0.008219	0.006587
Starch and sucrose metabolism	0.02202	0.01683	0.02109	0.02158	0.02575	0.02003	0.02157	0.02442	0.02157	0.02156	0.02538	0.02202	0.02355	0.02597	0.02211	0.02156	0.02179	0.02038	0.02449	0.0213	0.02649	0.0209	0.02651	0.02135	0.02134	0.02096	0.02152	0.02162	0.02187	0.02571	0.02379	0.02161	0.02172	0.02172	0.02135	0.02001	0.02153	0.02136	0.02594	0.02105	0.02156	0.02159	0.02136	0.02153	0.02452	0.02116	0.02131	0.02151	0.02464
N-Glycan biosynthesis	0.001203	0.0006916	0.001042	0.001064	0.001247	0.001041	0.001062	0.001796	0.001139	0.001138	0.001296	0.001081	0.001507	0.001305	0.001104	0.001061	0.001083	0.001037	0.001409	0.001055	0.001267	0.001044	0.001267	0.001088	0.001062	0.001024	0.001059	0.0011	0.001104	0.001732	0.001755	0.001066	0.001393	0.001393	0.00109	0.0009832	0.001061	0.001059	0.001303	0.001064	0.001061	0.001056	0.001067	0.00107	0.001408	0.001046	0.001055	0.001064	0.0011
Other glycan degradation	0.006678	0.003087	0.008019	0.008351	0.006309	0.007005	0.008361	0.00617	0.007874	0.007873	0.003978	0.008169	0.006378	0.005622	0.006879	0.008344	0.00786	0.006515	0.008204	0.008113	0.005564	0.007723	0.005562	0.007815	0.008146	0.008016	0.008324	0.008042	0.008212	0.007221	0.006729	0.008323	0.006102	0.006103	0.007783	0.007241	0.008329	0.008153	0.005648	0.007824	0.008344	0.008287	0.008077	0.008219	0.008222	0.008067	0.008111	0.008293	0.00616
Various types of N-glycan biosynthesis	8.45e-07	7.06e-08	3.08e-08	1.46e-09	7.45e-11	3.91e-07	1.67e-10	2.09e-09	3.25e-08	3.17e-08	0	3.97e-07	0	0	6.98e-06	5.94e-09	4.68e-06	9.46e-07	0	1.22e-07	7.56e-12	1.25e-07	5.79e-12	5.07e-08	9.9e-09	7.01e-09	2.47e-09	1.26e-08	8.1e-07	1.25e-07	1.72e-07	8.15e-09	2.11e-10	2.05e-10	5e-08	8.94e-08	1.47e-09	1.79e-08	0	4.69e-08	5.96e-09	2.67e-09	1.84e-07	1.73e-08	0	3.39e-08	1.24e-07	3.13e-08	9.8e-10
Amino sugar and nucleotide sugar metabolism	0.02146	0.02002	0.02251	0.0231	0.0275	0.02129	0.0231	0.02593	0.02293	0.02293	0.02587	0.02339	0.02584	0.02706	0.02302	0.02307	0.02303	0.02102	0.02612	0.0228	0.02387	0.02228	0.02387	0.0228	0.02282	0.02234	0.02303	0.02316	0.02308	0.02617	0.02592	0.0231	0.02487	0.02487	0.0228	0.02111	0.02304	0.02283	0.02706	0.02252	0.02307	0.02303	0.02277	0.02298	0.0261	0.02258	0.0228	0.02302	0.02573
Streptomycin biosynthesis	0.002528	0.002373	0.002284	0.002327	0.002646	0.002266	0.002323	0.00305	0.002414	0.002412	0.00229	0.002347	0.002804	0.002531	0.002352	0.002322	0.002404	0.002268	0.002719	0.002317	0.003253	0.002295	0.003255	0.002346	0.002319	0.002252	0.002319	0.002369	0.002408	0.003152	0.002883	0.00233	0.00257	0.00257	0.002352	0.002169	0.002321	0.00232	0.002533	0.002331	0.002322	0.002316	0.002329	0.002335	0.002721	0.00229	0.002317	0.002326	0.002469
Biosynthesis of 12-, 14- and 16-membered macrolides	0.001189	0.0001158	0.0001486	0.000139	1.37e-05	0.0002264	0.0001387	1.54e-05	0.000146	0.000145	0.0001199	0.0001353	5.84e-05	3.65e-05	0.0002243	0.0001403	0.0001568	0.0002761	5.25e-05	0.0001512	5.7e-05	0.0001704	5.66e-05	0.0001642	0.0001489	0.0001339	0.0001417	0.0001364	0.0001425	6.35e-05	3.74e-05	0.0001375	5.59e-05	5.58e-05	0.0001645	0.0001477	0.0001391	0.0001546	3.56e-05	0.0001701	0.0001405	0.0001385	0.0001572	0.0001475	5.24e-05	0.0001507	0.0001511	0.0001442	5.07e-05
Polyketide sugar unit biosynthesis	0.001249	0.001393	0.001204	0.001226	0.001394	0.001212	0.001223	0.001842	0.001294	0.001293	0.00122	0.001236	0.001622	0.00136	0.00124	0.001222	0.001271	0.001211	0.001511	0.001224	0.00172	0.001216	0.001721	0.001243	0.001226	0.001179	0.001219	0.001263	0.001283	0.001839	0.001767	0.001228	0.001483	0.001483	0.001247	0.001133	0.001222	0.001224	0.001361	0.001236	0.001222	0.001218	0.001233	0.001233	0.001511	0.001204	0.001224	0.001226	0.001263
Butirosin and neomycin biosynthesis	0.0004008	0.0002517	0.0004119	0.0004262	0.0004763	0.0003768	0.0004269	0.0003373	0.0004106	0.0004104	0.0003597	0.0004272	0.0003419	0.0004403	0.0004006	0.0004262	0.0004127	0.0003657	0.0004123	0.000418	0.0003339	0.0004051	0.0003337	0.0004108	0.0004179	0.0004099	0.0004253	0.0004138	0.0004116	0.0002905	0.0002845	0.0004249	0.0003531	0.0003531	0.0004101	0.0003758	0.0004249	0.0004192	0.0004417	0.00041	0.0004263	0.000426	0.0004145	0.0004204	0.0004123	0.000414	0.0004179	0.0004242	0.0004674
Glycosaminoglycan degradation	0.0006106	0.0004387	0.000678	0.0007016	0.001604	0.0006259	0.0006964	0.001422	0.0007525	0.0007521	0.0009153	0.000754	0.00134	0.001419	0.0007784	0.0006957	0.0007052	0.0005952	0.001784	0.0006843	0.0009666	0.000657	0.0009678	0.0006609	0.0006929	0.0006676	0.0006934	0.0007338	0.0007664	0.001888	0.001783	0.0007105	0.001133	0.001133	0.000658	0.0006359	0.0006977	0.0006885	0.001426	0.0006597	0.0006957	0.0006949	0.0007097	0.0007068	0.001782	0.0006807	0.0006845	0.0006968	0.001241
Glycosaminoglycan biosynthesis - chondroitin sulfate	0.000159	0.0002237	0.0001913	0.000198	0.0002461	0.0001764	0.0001973	0.0002794	0.0001983	0.0001983	0.0002006	0.0002003	0.0002767	0.0002275	0.000192	0.000197	0.0002066	0.0001726	0.0002596	0.0001945	0.0003146	0.0001876	0.0003148	0.0001931	0.0001952	0.0001898	0.0001965	0.0002027	0.0002097	0.0003141	0.0002897	0.0001985	0.0002345	0.0002345	0.0001931	0.0001789	0.0001972	0.0001946	0.0002281	0.0001953	0.000197	0.0001969	0.0001959	0.0001975	0.0002601	0.000192	0.0001944	0.0001971	0.0002202
Lipopolysaccharide biosynthesis	0.001786	0.01427	0.001783	0.001615	0.00921	0.002907	0.001556	0.009998	0.002532	0.002534	0.006017	0.002091	0.009423	0.009313	0.003941	0.001564	0.002198	0.00365	0.008177	0.001917	0.005013	0.002213	0.00502	0.002117	0.001863	0.001527	0.001559	0.002391	0.002355	0.009912	0.01299	0.001693	0.009022	0.00902	0.002131	0.001946	0.001596	0.001797	0.009317	0.00215	0.001562	0.001586	0.00204	0.001836	0.008144	0.001735	0.001922	0.001653	0.006414
Peptidoglycan biosynthesis	0.01991	0.01839	0.02175	0.02237	0.0219	0.02059	0.02239	0.02071	0.02187	0.02187	0.02163	0.02234	0.02083	0.02141	0.0211	0.02235	0.02196	0.02001	0.02196	0.02209	0.01926	0.02156	0.01925	0.02189	0.02209	0.02152	0.02231	0.02206	0.02199	0.02126	0.01977	0.02232	0.02047	0.02047	0.02187	0.02002	0.02231	0.02211	0.0214	0.02189	0.02235	0.02222	0.02199	0.02219	0.02194	0.0218	0.02209	0.02229	0.02117
Glycerolipid metabolism	0.008942	0.006083	0.00969	0.00987	0.00395	0.008789	0.009911	0.0041	0.009052	0.009055	0.004511	0.009449	0.004857	0.004224	0.008138	0.0099	0.009317	0.00853	0.005738	0.009716	0.005329	0.009429	0.005321	0.009549	0.009686	0.009826	0.009896	0.00942	0.009356	0.004376	0.004345	0.009816	0.006096	0.006096	0.009541	0.009371	0.009877	0.009725	0.004212	0.00952	0.009901	0.009861	0.009555	0.009706	0.005752	0.009729	0.009714	0.009837	0.005588
Inositol phosphate metabolism	0.002773	0.002181	0.002525	0.002524	0.001505	0.002549	0.002528	0.00158	0.002436	0.002435	0.001775	0.002464	0.001757	0.001604	0.00236	0.002528	0.002566	0.00251	0.001873	0.002517	0.003138	0.002511	0.003139	0.002491	0.002515	0.00252	0.002529	0.00249	0.002522	0.00226	0.00168	0.002519	0.001845	0.001845	0.002488	0.00251	0.002526	0.002527	0.001597	0.002513	0.002528	0.002528	0.002518	0.002525	0.00188	0.002529	0.002517	0.002533	0.001902
Glycosylphosphatidylinositol(GPI)-anchor biosynthesis	3.77e-06	4.32e-07	2.13e-06	1.32e-08	6.81e-10	1.33e-05	2.76e-09	1.26e-08	3.6e-07	3.57e-07	5.42e-07	2.23e-07	2.34e-09	6.21e-06	3.46e-07	4.78e-08	2.38e-06	1.32e-05	0	4.03e-07	1.66e-09	1.19e-06	1.57e-09	3.53e-06	5.38e-07	2.42e-07	1.49e-08	6.07e-08	1.2e-06	1.64e-08	5.4e-07	4.57e-09	3.48e-09	3.39e-09	3.01e-06	6.53e-07	1.2e-08	1.13e-06	6.49e-06	5.24e-06	4.85e-08	1.02e-08	1.19e-06	2.26e-06	9.62e-10	1.93e-06	4.32e-07	9.5e-07	4.99e-09
Glycerophospholipid metabolism	0.01051	0.01189	0.01151	0.01144	0.007076	0.01101	0.01146	0.008658	0.01121	0.01121	0.00719	0.01116	0.007753	0.007182	0.01046	0.01146	0.01117	0.01114	0.008607	0.01142	0.009022	0.01132	0.009022	0.01112	0.01136	0.01175	0.01147	0.0111	0.01124	0.007269	0.007506	0.01142	0.008252	0.008255	0.01108	0.01195	0.01146	0.01139	0.007189	0.01128	0.01146	0.0115	0.01131	0.01135	0.008647	0.01152	0.01142	0.01142	0.008548
Ether lipid metabolism	0.0002692	0.0001093	0.000253	0.0002485	8.32e-06	0.0002973	0.0002489	0.0001524	0.0002674	0.0002672	4.81e-05	0.0002348	4.66e-05	1.75e-05	0.0002145	0.0002483	0.0002342	0.0002695	8.36e-05	0.0002523	5.25e-05	0.0002622	5.2e-05	0.000242	0.0002539	0.0002389	0.0002485	0.000236	0.000238	3.56e-05	2.11e-05	0.0002455	8.24e-05	8.24e-05	0.0002408	0.0002258	0.0002482	0.0002546	1.71e-05	0.000252	0.0002483	0.0002467	0.0002549	0.0002511	8.41e-05	0.0002507	0.0002523	0.0002503	6.63e-05
Arachidonic acid metabolism	0.0004023	0.0004233	0.0004203	0.0003945	0.0004226	0.0004555	0.0003925	0.0004376	0.0004181	0.0004179	0.0003187	0.0003963	0.0004732	0.000384	0.0004121	0.0003938	0.0004079	0.0004599	0.000511	0.0004037	0.0006194	0.0004216	0.0006203	0.0004045	0.0004054	0.0004315	0.0003954	0.0004054	0.0004308	0.0006008	0.0005387	0.0003976	0.0004276	0.0004277	0.0004056	0.0004957	0.000397	0.0004033	0.0003849	0.0004079	0.0003938	0.0003914	0.0004139	0.0004037	0.0005115	0.0004167	0.0004039	0.000396	0.0003921
Linoleic acid metabolism	0.001682	0.0009108	0.001384	0.001405	0.0008228	0.001405	0.001407	0.0009256	0.001359	0.001358	0.0008784	0.001362	0.001001	0.0008182	0.001308	0.001405	0.001418	0.001421	0.001022	0.001408	0.001427	0.001403	0.001427	0.001404	0.001402	0.001354	0.001405	0.001385	0.001379	0.001172	0.0009151	0.001398	0.001079	0.001079	0.001405	0.001283	0.001402	0.001408	0.0008169	0.001411	0.001405	0.001398	0.001396	0.001403	0.001022	0.001385	0.001408	0.001409	0.0009844
alpha-Linolenic acid metabolism	0.000149	0.0002546	5.74e-05	5.06e-05	2.97e-05	9.84e-05	4.99e-05	3.45e-05	6.32e-05	6.31e-05	2.58e-05	5e-05	3.81e-05	2.99e-05	9.23e-05	5.02e-05	6.9e-05	0.0001326	2.79e-05	6.35e-05	0.0001215	7.86e-05	0.0001216	5.98e-05	5.97e-05	4.81e-05	5.04e-05	5.57e-05	5.68e-05	5.86e-05	3.16e-05	5.05e-05	4.54e-05	4.54e-05	5.91e-05	5.77e-05	5.03e-05	5.92e-05	2.99e-05	7.33e-05	5.02e-05	5.03e-05	6.23e-05	5.58e-05	2.79e-05	5.55e-05	6.36e-05	5.23e-05	4.33e-05
Sphingolipid metabolism	0.001596	0.001027	0.001595	0.001645	0.002675	0.001503	0.001641	0.002323	0.00168	0.001679	0.001827	0.001704	0.002101	0.00241	0.00169	0.001639	0.001635	0.00144	0.002622	0.001612	0.001804	0.001563	0.001806	0.001567	0.001623	0.001574	0.001635	0.00165	0.001685	0.00249	0.002302	0.00165	0.001874	0.001874	0.001559	0.001474	0.001638	0.001621	0.002419	0.001572	0.001639	0.001631	0.001633	0.00164	0.00262	0.001603	0.001612	0.001637	0.00226
Glycosphingolipid biosynthesis - lacto and neolacto series	4.22e-05	3.07e-05	3.91e-05	3.94e-05	2.94e-05	4.27e-05	3.94e-05	4.87e-05	4.23e-05	4.23e-05	3.19e-05	3.91e-05	3.73e-05	3.21e-05	4.21e-05	3.94e-05	4.36e-05	5.09e-05	3.29e-05	3.96e-05	4.45e-05	4.05e-05	4.45e-05	4.11e-05	3.97e-05	3.8e-05	3.93e-05	3.99e-05	3.99e-05	4.03e-05	3.88e-05	3.93e-05	3.9e-05	3.9e-05	4.13e-05	3.64e-05	3.93e-05	3.97e-05	3.19e-05	4.15e-05	3.94e-05	3.92e-05	3.97e-05	3.97e-05	3.29e-05	3.92e-05	3.96e-05	3.97e-05	3.1e-05
Glycosphingolipid biosynthesis - globo series	0.0005577	0.0002516	0.0006033	0.000627	0.0004217	0.0005344	0.000628	0.0006524	0.0006168	0.0006166	0.00034	0.0006132	0.0004944	0.0004152	0.0005333	0.0006269	0.0005969	0.0005073	0.0006253	0.0006109	0.0004163	0.0005829	0.0004161	0.0005868	0.0006124	0.0006019	0.0006253	0.0006087	0.000616	0.0006288	0.000598	0.0006254	0.0004938	0.0004939	0.0005838	0.0005479	0.0006255	0.0006137	0.0004151	0.0005898	0.0006269	0.0006224	0.0006078	0.0006181	0.0006263	0.0006077	0.0006108	0.0006241	0.0004218
Glycosphingolipid biosynthesis - ganglio series	0.0002272	0.0001011	0.0002588	0.0002685	0.0002105	0.0002316	0.0002685	0.0002656	0.000266	0.0002659	0.0001317	0.0002641	0.0002285	0.0001906	0.0002309	0.0002681	0.0002567	0.0002178	0.0003247	0.0002624	0.0002184	0.0002504	0.0002185	0.0002512	0.0002631	0.0002574	0.0002674	0.0002614	0.0002688	0.0003424	0.0002904	0.0002683	0.0002109	0.0002109	0.0002499	0.0002355	0.0002678	0.0002631	0.0001914	0.0002533	0.0002681	0.0002664	0.0002626	0.0002659	0.0003253	0.0002603	0.0002623	0.0002676	0.0002001
Pyruvate metabolism	0.0128	0.01504	0.01258	0.01271	0.01025	0.01287	0.01272	0.0107	0.01253	0.01253	0.0102	0.01253	0.01103	0.01023	0.01228	0.01271	0.01273	0.01289	0.01098	0.01278	0.01216	0.01282	0.01215	0.01261	0.01276	0.01233	0.0127	0.01266	0.01259	0.01147	0.0108	0.01268	0.01158	0.01158	0.0126	0.01186	0.01269	0.01275	0.01022	0.0128	0.01271	0.01267	0.01272	0.01271	0.01097	0.01257	0.01278	0.01272	0.0109
Dioxin degradation	0.000636	0.0004255	0.0005091	0.0005084	0.0002525	0.0005629	0.0005091	0.000184	0.0004868	0.0004869	0.0002934	0.0004901	0.000252	0.0002739	0.0004696	0.0005082	0.0005052	0.0005358	0.0002884	0.000511	0.0003873	0.0005282	0.0003867	0.0004975	0.0005161	0.0004886	0.0005083	0.0004975	0.0004895	0.0002683	0.0002035	0.0005044	0.0003378	0.0003377	0.0004954	0.0004667	0.0005074	0.0005165	0.0002725	0.0005108	0.0005082	0.0005054	0.0005137	0.0005094	0.0002878	0.0005065	0.0005109	0.0005104	0.0003381
Xylene degradation	0.0007055	0.0004008	0.0005578	0.0005532	0.0002538	0.0006309	0.0005538	0.0002085	0.0005383	0.0005384	0.0003035	0.0005318	0.0002645	0.0002727	0.0005127	0.0005529	0.0005554	0.0005902	0.0002977	0.0005583	0.0004689	0.0005808	0.0004684	0.0005439	0.0005635	0.0005339	0.0005535	0.0005423	0.0005363	0.0002947	0.0001994	0.0005488	0.0003543	0.0003542	0.0005415	0.000516	0.0005524	0.0005647	0.0002712	0.0005613	0.000553	0.00055	0.0005629	0.0005559	0.0002973	0.0005539	0.0005582	0.0005556	0.0003561
Toluene degradation	0.001124	0.000917	0.0006862	0.0006542	0.0006507	0.0009254	0.0006505	0.000787	0.0007494	0.000749	0.001427	0.0006576	0.001153	0.00058	0.0007549	0.0006505	0.0007479	0.000904	0.0005876	0.0006862	0.00127	0.0007595	0.00127	0.0006886	0.000697	0.0006286	0.0006524	0.0006994	0.0007006	0.001111	0.0006782	0.0006522	0.0007622	0.0007622	0.0006879	0.0006706	0.0006526	0.0006936	0.0005821	0.0007219	0.0006505	0.0006519	0.0007107	0.0006826	0.0005882	0.0006753	0.0006863	0.0006633	0.0006293
Polycyclic aromatic hydrocarbon degradation	0.00317	0.00167	0.002779	0.002807	0.002673	0.002739	0.00281	0.002253	0.002734	0.002734	0.002684	0.002789	0.002431	0.002622	0.002675	0.002807	0.002784	0.002624	0.002535	0.002783	0.002651	0.002762	0.00265	0.002744	0.002794	0.002766	0.002808	0.002766	0.002751	0.002304	0.002163	0.0028	0.002452	0.002452	0.002738	0.002694	0.002804	0.002799	0.002625	0.002786	0.002808	0.002821	0.002784	0.002792	0.002539	0.002782	0.002783	0.002804	0.002818
Chloroalkane and chloroalkene degradation	0.002869	0.001889	0.002613	0.002638	0.001607	0.002736	0.002642	0.001658	0.002554	0.002554	0.002343	0.002594	0.001991	0.001777	0.002502	0.002639	0.002637	0.002672	0.001919	0.00264	0.002337	0.002667	0.002332	0.002615	0.002652	0.002542	0.002636	0.002599	0.002599	0.002194	0.001805	0.002628	0.002071	0.002068	0.002609	0.002425	0.002636	0.002657	0.001772	0.002631	0.002639	0.002626	0.002635	0.00264	0.001914	0.002612	0.00264	0.002649	0.001997
Naphthalene degradation	0.001595	0.001099	0.001187	0.001148	0.00069	0.0015	0.001145	0.0006713	0.001183	0.001183	0.0008646	0.001118	0.0007917	0.0007029	0.001156	0.001144	0.001185	0.001399	0.0007661	0.001177	0.001099	0.001268	0.001097	0.001157	0.001198	0.001106	0.001147	0.00115	0.001154	0.0008517	0.0006435	0.001139	0.0008544	0.000854	0.001152	0.001105	0.001146	0.001196	0.0007018	0.001213	0.001144	0.001141	0.001209	0.001173	0.0007653	0.001171	0.001177	0.001159	0.0008399
Aminobenzoate degradation	0.005191	0.002338	0.004093	0.004086	0.002659	0.004541	0.004086	0.002039	0.004014	0.004014	0.002339	0.003974	0.002443	0.002472	0.003821	0.00408	0.004034	0.004295	0.002903	0.004116	0.002701	0.004224	0.002697	0.004047	0.004144	0.003928	0.004083	0.003983	0.003991	0.002291	0.001952	0.004056	0.002732	0.002732	0.004039	0.003743	0.004076	0.00415	0.002477	0.004166	0.00408	0.004062	0.004148	0.004106	0.002904	0.004074	0.004115	0.004104	0.003003
Glyoxylate and dicarboxylate metabolism	0.008074	0.009543	0.006454	0.006263	0.006838	0.007912	0.006238	0.008097	0.006796	0.006796	0.007405	0.006295	0.007934	0.006847	0.007124	0.006239	0.006696	0.007906	0.006691	0.006469	0.008217	0.006922	0.008218	0.006586	0.006527	0.006116	0.006248	0.006558	0.006523	0.008295	0.008064	0.00626	0.007783	0.007782	0.006596	0.006304	0.006251	0.006497	0.00684	0.006703	0.006239	0.006229	0.006605	0.006428	0.006678	0.006391	0.006471	0.006323	0.006565
Nitrotoluene degradation	0.001166	0.002109	0.001049	0.00104	0.001346	0.001194	0.001039	0.002	0.001183	0.001184	0.00164	0.001066	0.001602	0.001484	0.001281	0.001038	0.001069	0.0013	0.001238	0.00107	0.0007207	0.001115	0.0007184	0.001049	0.001073	0.0009984	0.001038	0.001108	0.001036	0.001405	0.001852	0.001041	0.00174	0.00174	0.001042	0.001001	0.001038	0.001062	0.001477	0.00107	0.001038	0.001036	0.00107	0.001054	0.00123	0.001044	0.00107	0.001046	0.001202
Propanoate metabolism	0.004815	0.005101	0.004052	0.00399	0.003608	0.004525	0.003984	0.003716	0.004074	0.004074	0.003752	0.003959	0.003888	0.003625	0.004198	0.003984	0.004127	0.004618	0.003627	0.004078	0.004676	0.004231	0.004675	0.00403	0.004081	0.003932	0.003988	0.004049	0.004038	0.004076	0.003781	0.003984	0.004	0.003999	0.00402	0.003987	0.003987	0.004072	0.003623	0.00416	0.003984	0.003985	0.004101	0.004037	0.003626	0.004031	0.004079	0.00401	0.003796
Ethylbenzene degradation	0.001433	0.000763	0.001361	0.001385	0.0006002	0.001362	0.001388	0.0006215	0.001311	0.001311	0.0006216	0.001328	0.0007128	0.0005814	0.001195	0.001385	0.00134	0.001327	0.0008215	0.001381	0.0007924	0.001377	0.000791	0.001344	0.001381	0.001333	0.001385	0.001331	0.001329	0.000665	0.0005619	0.001375	0.0008267	0.0008268	0.001341	0.001237	0.001382	0.001383	0.0005813	0.001383	0.001386	0.001376	0.001368	0.001374	0.0008227	0.001361	0.001381	0.001386	0.0007811
Styrene degradation	0.0006106	0.0002381	0.0003843	0.0003593	0.0001387	0.0005586	0.0003575	0.0001279	0.000391	0.0003908	0.0001531	0.0003442	0.0001504	0.0001284	0.0003832	0.0003572	0.0003794	0.0005233	0.0001711	0.0003799	0.0003059	0.000432	0.0003056	0.0003782	0.0003873	0.0003461	0.0003588	0.0003593	0.0003633	0.0001615	8.7e-05	0.0003549	0.0001977	0.0001976	0.0003779	0.0003571	0.0003583	0.0003866	0.0001283	0.000406	0.0003573	0.0003568	0.0003948	0.0003746	0.0001712	0.0003759	0.00038	0.0003678	0.000213
Butanoate metabolism	0.007619	0.005885	0.006797	0.006787	0.005128	0.00752	0.00678	0.00556	0.00689	0.006889	0.006216	0.006676	0.006233	0.004966	0.006597	0.006771	0.006915	0.007236	0.005638	0.006837	0.007194	0.007049	0.007191	0.006712	0.006904	0.006523	0.006771	0.006793	0.006816	0.006574	0.005334	0.006757	0.005837	0.005836	0.006692	0.006318	0.006771	0.006891	0.004966	0.006894	0.006771	0.006753	0.006912	0.00684	0.00564	0.006764	0.006837	0.006811	0.005486
C5-Branched dibasic acid metabolism	0.001598	0.002188	0.00159	0.001605	0.001281	0.001665	0.001604	0.001835	0.001657	0.001657	0.001191	0.001585	0.00161	0.001322	0.001573	0.001603	0.0016	0.001659	0.001376	0.001616	0.001347	0.001626	0.001347	0.001623	0.001615	0.001545	0.001601	0.001618	0.001619	0.001397	0.001674	0.0016	0.001665	0.001665	0.001625	0.001472	0.001602	0.001615	0.001321	0.001618	0.001603	0.001596	0.001612	0.00161	0.001376	0.00159	0.001616	0.001607	0.001279
One carbon pool by folate	0.005037	0.005337	0.005342	0.005335	0.006538	0.005096	0.00533	0.006671	0.005429	0.005428	0.005891	0.005399	0.006487	0.00637	0.005406	0.005334	0.005395	0.005074	0.006501	0.005309	0.006723	0.005241	0.006727	0.005363	0.005306	0.005447	0.005336	0.005411	0.005458	0.006943	0.006833	0.005355	0.006227	0.006228	0.00537	0.005602	0.005341	0.005302	0.006377	0.005331	0.005334	0.005329	0.005324	0.005332	0.006499	0.005349	0.005309	0.005322	0.006123
Methane metabolism	0.01074	0.0121	0.009344	0.009354	0.01202	0.009627	0.009346	0.01243	0.00955	0.009552	0.01605	0.009582	0.01331	0.01247	0.01034	0.009347	0.009746	0.009804	0.01106	0.009404	0.01235	0.009484	0.01235	0.009453	0.009419	0.009232	0.009343	0.009656	0.009498	0.01381	0.01265	0.009381	0.01195	0.01195	0.009435	0.009343	0.009345	0.009403	0.01245	0.009436	0.009347	0.009355	0.009448	0.009409	0.01104	0.009338	0.009404	0.009364	0.01133
Carbon fixation in photosynthetic organisms	0.004585	0.00482	0.005031	0.005023	0.005459	0.004838	0.005022	0.005101	0.005004	0.005003	0.004946	0.005038	0.005223	0.005321	0.004857	0.005024	0.005053	0.004663	0.005407	0.004978	0.006126	0.004932	0.006129	0.005019	0.004994	0.005119	0.005025	0.005024	0.00508	0.005457	0.005247	0.005032	0.005056	0.005057	0.005027	0.005217	0.005029	0.004994	0.00533	0.00495	0.005024	0.005052	0.004992	0.005008	0.005417	0.005036	0.004977	0.005013	0.005505
Carbon fixation pathways in prokaryotes	0.007561	0.007807	0.006897	0.006815	0.009776	0.007385	0.006791	0.0103	0.00726	0.007261	0.01072	0.007019	0.01058	0.009669	0.007639	0.006794	0.007129	0.007406	0.009047	0.006894	0.009349	0.00705	0.009351	0.006872	0.00694	0.00679	0.0068	0.00713	0.00713	0.01072	0.01057	0.006843	0.009509	0.009508	0.006852	0.007045	0.006811	0.006898	0.009673	0.007027	0.006794	0.00678	0.007003	0.006907	0.009027	0.006873	0.006894	0.006824	0.008647
Thiamine metabolism	0.005897	0.006575	0.006234	0.006279	0.007485	0.006138	0.006276	0.007846	0.006216	0.006219	0.008125	0.006363	0.008083	0.007861	0.006468	0.006274	0.00631	0.006095	0.007525	0.006257	0.006812	0.006201	0.006811	0.006366	0.006271	0.006234	0.006271	0.006429	0.006369	0.008534	0.008948	0.006297	0.007948	0.007947	0.006374	0.00621	0.006276	0.006261	0.007846	0.006261	0.006273	0.00626	0.00628	0.006288	0.007509	0.006237	0.006256	0.00627	0.006952
Riboflavin metabolism	0.003471	0.004691	0.003187	0.00316	0.004309	0.003275	0.003149	0.004441	0.003266	0.003266	0.003643	0.003236	0.004408	0.004347	0.003523	0.003153	0.003239	0.003428	0.004439	0.003203	0.003767	0.003224	0.00377	0.003315	0.003184	0.003193	0.003154	0.003267	0.003314	0.004722	0.005227	0.003176	0.00421	0.00421	0.003329	0.003292	0.003159	0.003178	0.004352	0.003289	0.003153	0.003168	0.003224	0.003195	0.004441	0.003186	0.003203	0.003163	0.003888
Vitamin B6 metabolism	0.00283	0.003926	0.002589	0.002617	0.003358	0.002719	0.002611	0.00348	0.002739	0.002738	0.003014	0.002671	0.003331	0.003278	0.002891	0.00261	0.002712	0.002941	0.003268	0.002655	0.003248	0.00267	0.00325	0.002687	0.002633	0.002517	0.002606	0.002684	0.002697	0.00361	0.003478	0.002622	0.00313	0.00313	0.00269	0.002438	0.002608	0.002634	0.00328	0.002679	0.00261	0.002599	0.002655	0.002641	0.003264	0.002587	0.002656	0.00262	0.003025
Nicotinate and nicotinamide metabolism	0.007857	0.008534	0.007836	0.007673	0.008313	0.007682	0.007666	0.0101	0.008106	0.008103	0.008306	0.007738	0.008674	0.008322	0.007869	0.007681	0.007906	0.007759	0.008526	0.00771	0.01121	0.00772	0.01122	0.00782	0.007682	0.008072	0.007693	0.007776	0.007926	0.009678	0.008951	0.00771	0.008246	0.008247	0.007832	0.00867	0.007701	0.007685	0.008332	0.007757	0.007681	0.007714	0.007729	0.007701	0.00854	0.007833	0.00771	0.007671	0.008445
Pantothenate and CoA biosynthesis	0.007305	0.007593	0.007261	0.007354	0.007982	0.007259	0.007353	0.008082	0.007389	0.007389	0.00786	0.007388	0.007916	0.007935	0.007397	0.007348	0.007383	0.00722	0.007619	0.00734	0.007645	0.007296	0.007643	0.007357	0.007342	0.007172	0.00734	0.007402	0.007356	0.007838	0.007823	0.00735	0.007863	0.007862	0.00736	0.006941	0.007341	0.007341	0.007934	0.007349	0.007348	0.007334	0.007336	0.00735	0.007611	0.007263	0.007339	0.007348	0.007728
Biotin metabolism	0.004491	0.004999	0.004078	0.004086	0.00476	0.00435	0.004079	0.004751	0.004156	0.004157	0.004306	0.004124	0.004888	0.004963	0.004463	0.004078	0.004123	0.004565	0.004851	0.004154	0.003615	0.004197	0.003613	0.004273	0.004131	0.003983	0.004077	0.004191	0.004131	0.005031	0.00568	0.004088	0.005126	0.005125	0.004284	0.003918	0.004076	0.004123	0.00496	0.004282	0.004078	0.004065	0.004157	0.004131	0.004839	0.004076	0.004155	0.004104	0.004376
Lipoic acid metabolism	0.001596	0.001812	0.001651	0.001687	0.001632	0.001625	0.001686	0.001496	0.001701	0.0017	0.001013	0.00168	0.001456	0.001461	0.001615	0.001685	0.001644	0.00165	0.00182	0.001687	0.001363	0.001659	0.001364	0.001747	0.001671	0.00163	0.001681	0.001646	0.001688	0.001463	0.001497	0.001683	0.001329	0.001329	0.00176	0.001509	0.001682	0.001676	0.001473	0.001702	0.001685	0.001705	0.001675	0.001684	0.00183	0.001652	0.001687	0.001685	0.001681
Folate biosynthesis	0.006274	0.006856	0.006201	0.006312	0.004961	0.006153	0.006314	0.006652	0.006337	0.006337	0.004972	0.006213	0.006233	0.005136	0.006083	0.006309	0.006319	0.006191	0.005913	0.006321	0.00622	0.006262	0.006219	0.006391	0.006298	0.00611	0.0063	0.006341	0.006316	0.006798	0.006743	0.006301	0.006381	0.006381	0.006403	0.005819	0.006299	0.006297	0.00513	0.006364	0.006309	0.006278	0.006284	0.006307	0.005912	0.006208	0.006321	0.006309	0.00504
Atrazine degradation	0.0009318	0.000676	0.0007703	0.0007305	0.0005348	0.0008004	0.0007311	0.0007543	0.0007265	0.0007269	0.0008302	0.0007154	0.000817	0.0006378	0.0007736	0.0007339	0.0007618	0.0008315	0.0005887	0.0007419	0.001078	0.0007656	0.001079	0.0007481	0.0007436	0.0008005	0.0007368	0.0007572	0.000746	0.0008766	0.0008643	0.0007338	0.0008989	0.000899	0.0007464	0.0009209	0.0007363	0.0007419	0.0006335	0.0007498	0.0007338	0.0007294	0.0007443	0.0007367	0.0005867	0.0007688	0.0007421	0.0007342	0.0006074
Retinol metabolism	0.0004799	0.0003495	0.0003979	0.0004008	0.0003934	0.000427	0.0004	0.0003698	0.0004129	0.0004125	0.0002929	0.0003996	0.000397	0.000347	0.0003979	0.0003996	0.0004091	0.0004117	0.0003638	0.0004022	0.0004801	0.0004077	0.0004804	0.0004317	0.0004029	0.0003879	0.0003994	0.000401	0.0004127	0.0003467	0.0003269	0.0003997	0.0003562	0.0003562	0.0004373	0.0003679	0.0003997	0.000404	0.0003486	0.0004074	0.0003997	0.0003988	0.000405	0.0004043	0.0003649	0.0003973	0.0004022	0.0004019	0.0003832
Porphyrin and chlorophyll metabolism	0.0119	0.01436	0.009682	0.009438	0.015	0.0112	0.009408	0.02165	0.0106	0.01061	0.01697	0.009828	0.01791	0.01721	0.01205	0.009421	0.009819	0.01134	0.01403	0.009658	0.01041	0.01012	0.01041	0.01158	0.009733	0.009567	0.009437	0.01041	0.009877	0.01746	0.02263	0.009506	0.01906	0.01906	0.01183	0.01005	0.009434	0.009657	0.01715	0.01023	0.00942	0.009382	0.009847	0.009705	0.01395	0.009651	0.00966	0.009523	0.01273
Terpenoid backbone biosynthesis	0.009964	0.009393	0.009956	0.01014	0.01261	0.009587	0.01014	0.01256	0.01031	0.01031	0.01177	0.0103	0.01206	0.01224	0.01025	0.01013	0.01025	0.009307	0.01191	0.01004	0.01164	0.009877	0.01164	0.01019	0.01007	0.009916	0.01012	0.01025	0.01026	0.0125	0.01203	0.01016	0.01147	0.01147	0.01021	0.009576	0.01012	0.01006	0.01224	0.01001	0.01013	0.01008	0.01007	0.01012	0.0119	0.009973	0.01004	0.01011	0.01152
Indole alkaloid biosynthesis	2.36e-05	5.32e-06	4.8e-06	4.53e-06	7.14e-07	6.92e-06	4.52e-06	6.43e-07	4.73e-06	4.72e-06	1.08e-06	4.36e-06	1.42e-06	7.31e-07	7.55e-06	4.56e-06	5.57e-06	1.1e-05	1.46e-06	5.22e-06	6.55e-06	6e-06	6.55e-06	5.52e-06	4.87e-06	4.4e-06	4.58e-06	4.55e-06	4.54e-06	2.69e-06	7.01e-07	4.51e-06	2.21e-06	2.21e-06	5.55e-06	4.82e-06	4.51e-06	4.97e-06	7.19e-07	5.63e-06	4.56e-06	4.52e-06	4.95e-06	4.9e-06	1.47e-06	4.81e-06	5.24e-06	4.8e-06	2.2e-06
Monoterpenoid biosynthesis	0.00013	4.44e-06	8.43e-06	7.92e-06	1.59e-06	1.45e-05	7.89e-06	1.04e-06	8.5e-06	8.43e-06	1.93e-06	7.42e-06	2.86e-06	1.44e-06	1.52e-05	8.02e-06	1.07e-05	1.95e-05	2.57e-06	9.55e-06	1.44e-05	1.08e-05	1.45e-05	1.03e-05	8.83e-06	7.59e-06	8.27e-06	8.09e-06	8.36e-06	5.81e-06	1.36e-06	7.82e-06	4.31e-06	4.31e-06	1.03e-05	1.03e-05	7.9e-06	9.75e-06	1.43e-06	1.22e-05	8.05e-06	7.96e-06	9.29e-06	8.55e-06	2.58e-06	8.86e-06	9.5e-06	8.62e-06	4.46e-06
Limonene and pinene degradation	0.002758	0.00134	0.002068	0.002078	0.0009762	0.002203	0.002081	0.001051	0.002016	0.002015	0.001075	0.002003	0.001205	0.0009737	0.001921	0.002078	0.002052	0.002202	0.001302	0.0021	0.00138	0.002126	0.001379	0.002059	0.002093	0.002006	0.002079	0.002021	0.002024	0.001181	0.001019	0.002064	0.001352	0.001352	0.002053	0.001912	0.002075	0.002101	0.000973	0.002134	0.002079	0.002067	0.002089	0.00208	0.001303	0.002065	0.002099	0.002087	0.001243
Carotenoid biosynthesis	0.001242	0.000656	0.001014	0.001011	0.0002357	0.001124	0.001014	0.0002357	0.000968	0.0009675	0.000572	0.000958	0.0005343	0.000209	0.0008664	0.001013	0.0009738	0.0009819	0.000457	0.001017	0.0005704	0.001037	0.000571	0.001282	0.001012	0.001006	0.001013	0.0009709	0.0009754	0.000446	0.0002601	0.001002	0.0004986	0.0004987	0.00133	0.0009305	0.00101	0.001022	0.0002094	0.001057	0.001013	0.001005	0.001013	0.00102	0.0004592	0.001013	0.001016	0.001021	0.0004138
Zeatin biosynthesis	0.0008729	0.0009109	0.0009381	0.0009662	0.00163	0.0008913	0.000963	0.001474	0.001002	0.001002	0.001327	0.001007	0.00147	0.001534	0.001018	0.000962	0.0009893	0.0008629	0.001496	0.0009527	0.001302	0.000929	0.001303	0.0009571	0.0009575	0.0009268	0.0009597	0.000994	0.001007	0.001571	0.001529	0.0009706	0.001299	0.001299	0.0009561	0.0008799	0.0009624	0.0009544	0.001538	0.0009447	0.000962	0.0009586	0.0009641	0.0009665	0.001495	0.0009399	0.0009525	0.0009603	0.001373
Sesquiterpenoid and triterpenoid biosynthesis	0.0002098	5.82e-05	7.53e-05	6.72e-05	6.5e-07	0.0001297	6.69e-05	1.44e-06	7.38e-05	7.37e-05	3.07e-06	6.28e-05	9.7e-06	6.75e-07	7.03e-05	6.71e-05	6.98e-05	0.0001065	2.08e-05	7.15e-05	7.28e-06	8.52e-05	7.2e-06	7.47e-05	7.41e-05	6.5e-05	6.74e-05	6.6e-05	6.92e-05	3.72e-06	4.56e-06	6.6e-05	2.09e-05	2.1e-05	7.5e-05	7.08e-05	6.72e-05	7.55e-05	6.35e-07	7.75e-05	6.71e-05	6.67e-05	7.68e-05	7.22e-05	2.1e-05	7.43e-05	7.15e-05	7.04e-05	1.6e-05
Nitrogen metabolism	0.01081	0.01729	0.008159	0.007926	0.01403	0.0102	0.007866	0.01785	0.009416	0.009414	0.01726	0.008441	0.01682	0.01428	0.01094	0.007876	0.008969	0.01139	0.01273	0.008358	0.01406	0.008989	0.01406	0.008603	0.008356	0.007648	0.007878	0.008786	0.008718	0.01755	0.01752	0.007989	0.01463	0.01462	0.008611	0.008121	0.007901	0.008266	0.01426	0.008829	0.007875	0.007877	0.008511	0.008244	0.01269	0.00809	0.008364	0.008016	0.01192
Sulfur metabolism	0.003587	0.00501	0.003268	0.003249	0.001944	0.003675	0.003248	0.002764	0.003297	0.003296	0.00239	0.003182	0.002561	0.002069	0.003372	0.003246	0.003289	0.003975	0.002518	0.003363	0.002714	0.003469	0.002712	0.003472	0.003315	0.003143	0.003243	0.003245	0.003238	0.002881	0.00268	0.003238	0.002751	0.00275	0.003496	0.003045	0.003242	0.003318	0.002061	0.003474	0.003246	0.003227	0.003323	0.003292	0.002515	0.003261	0.003365	0.003278	0.002241
Caprolactam degradation	0.001195	0.0004013	0.000547	0.0005248	0.0003789	0.0007267	0.0005225	0.0004037	0.0005754	0.0005748	0.0005523	0.0005179	0.0004771	0.0003487	0.0006089	0.0005226	0.0005771	0.0007646	0.0003889	0.0005593	0.00072	0.0006105	0.0007201	0.0005474	0.0005551	0.0005024	0.0005248	0.000535	0.0005426	0.0005337	0.000315	0.000522	0.0004052	0.0004051	0.0005442	0.0005214	0.0005233	0.0005576	0.0003491	0.0005954	0.0005227	0.0005218	0.0005678	0.0005442	0.0003893	0.0005404	0.0005594	0.0005334	0.0004252
Phenylpropanoid biosynthesis	0.001034	0.0005359	0.0008259	0.0008487	0.001391	0.0007973	0.0008451	0.00118	0.0008596	0.0008586	0.001173	0.0008861	0.001295	0.001302	0.0009598	0.0008454	0.0009222	0.000864	0.001125	0.0008451	0.001803	0.0008321	0.001804	0.0008246	0.0008452	0.0008115	0.0008427	0.0008869	0.0009149	0.001361	0.001184	0.0008533	0.001093	0.001093	0.0008214	0.0007906	0.0008455	0.0008432	0.001303	0.0008335	0.0008454	0.0008446	0.0008501	0.0008543	0.001127	0.0008317	0.0008455	0.0008463	0.00124
Flavonoid biosynthesis	4.49e-05	2.44e-05	4.39e-05	4.56e-05	6.28e-05	3.94e-05	4.56e-05	5.04e-05	4.49e-05	4.48e-05	4.58e-05	4.66e-05	4.71e-05	5.86e-05	4.44e-05	4.55e-05	4.35e-05	3.76e-05	5.58e-05	4.48e-05	3.2e-05	4.28e-05	3.2e-05	4.33e-05	4.47e-05	4.37e-05	4.54e-05	4.47e-05	4.51e-05	4.24e-05	4.66e-05	4.56e-05	4.6e-05	4.6e-05	4.31e-05	4.01e-05	4.54e-05	4.47e-05	5.87e-05	4.42e-05	4.55e-05	4.52e-05	4.45e-05	4.5e-05	5.57e-05	4.41e-05	4.48e-05	4.53e-05	5.52e-05
Isoflavonoid biosynthesis	5.42e-05	5.62e-06	2.81e-05	2.91e-05	6.14e-06	2.56e-05	2.93e-05	7.88e-06	2.59e-05	2.58e-05	8.42e-06	2.71e-05	1.1e-05	5.93e-06	2.59e-05	2.94e-05	3.16e-05	2.54e-05	9.62e-06	2.87e-05	5.57e-05	2.8e-05	5.58e-05	3.11e-05	2.85e-05	2.84e-05	2.93e-05	2.86e-05	2.81e-05	2.21e-05	4.04e-06	2.89e-05	1.64e-05	1.64e-05	3.15e-05	2.67e-05	2.91e-05	2.88e-05	5.85e-06	2.88e-05	2.94e-05	2.91e-05	2.81e-05	2.94e-05	9.68e-06	2.84e-05	2.86e-05	2.91e-05	1.72e-05
Flavone and flavonol biosynthesis	3.45e-05	3.17e-05	3.63e-05	3.78e-05	0.0001253	3.29e-05	3.76e-05	9.07e-05	4.27e-05	4.26e-05	8.48e-05	4.34e-05	7.33e-05	0.0001086	4.93e-05	3.75e-05	3.78e-05	3.24e-05	7.97e-05	3.69e-05	4.79e-05	3.52e-05	4.79e-05	3.58e-05	3.7e-05	3.6e-05	3.74e-05	3.85e-05	3.93e-05	4.89e-05	5.66e-05	3.81e-05	5.98e-05	5.98e-05	3.56e-05	3.35e-05	3.75e-05	3.69e-05	0.0001092	3.55e-05	3.75e-05	3.74e-05	3.73e-05	3.76e-05	7.94e-05	3.67e-05	3.7e-05	3.75e-05	9.82e-05
Stilbenoid, diarylheptanoid and gingerol biosynthesis	0.0004173	0.0001129	0.0002251	0.0002265	7.25e-05	0.000241	0.000227	6.1e-05	0.0002152	0.000215	5.88e-05	0.0002154	8.31e-05	7.07e-05	0.0002074	0.0002269	0.0002217	0.0002419	0.000117	0.0002293	0.0001261	0.0002316	0.0001259	0.0002307	0.0002276	0.0002186	0.0002271	0.0002167	0.0002174	7.85e-05	6.52e-05	0.0002245	0.000112	0.000112	0.0002312	0.0002064	0.0002261	0.0002296	7.08e-05	0.0002336	0.0002269	0.000227	0.0002273	0.0002265	0.0001178	0.0002255	0.0002292	0.0002278	0.0001201
Isoquinoline alkaloid biosynthesis	0.0002428	0.0002534	0.000234	0.0002372	0.0002419	0.000241	0.0002372	0.0002449	0.0002363	0.0002363	0.0002448	0.000237	0.0002503	0.0002463	0.0002417	0.000237	0.0002394	0.0002404	0.0002459	0.0002391	0.0002429	0.000239	0.0002427	0.0002375	0.000238	0.0002283	0.0002366	0.0002404	0.0002362	0.0002738	0.0002665	0.0002371	0.0002629	0.0002628	0.0002374	0.000219	0.0002367	0.0002382	0.0002457	0.0002402	0.000237	0.0002357	0.000238	0.0002377	0.0002452	0.000234	0.0002391	0.0002376	0.0002352
Tropane, piperidine and pyridine alkaloid biosynthesis	0.001269	0.0008721	0.0009496	0.000948	0.001248	0.001067	0.0009466	0.0008658	0.0009501	0.0009502	0.001461	0.0009708	0.001092	0.001211	0.001039	0.0009454	0.0009478	0.001049	0.001022	0.0009586	0.0007314	0.0009859	0.0007306	0.0009602	0.0009635	0.0009111	0.0009462	0.000953	0.0009381	0.000935	0.0008888	0.0009459	0.0009965	0.0009965	0.0009594	0.0008858	0.0009447	0.0009643	0.00121	0.0009725	0.0009456	0.0009407	0.0009696	0.0009576	0.001018	0.0009473	0.0009585	0.0009533	0.001127
Betalain biosynthesis	1.33e-05	5.71e-06	5.17e-06	4.87e-06	4.44e-06	7.59e-06	4.84e-06	4.51e-06	5.31e-06	5.3e-06	2.86e-06	4.81e-06	4.84e-06	3.83e-06	5.98e-06	4.86e-06	5.66e-06	7.24e-06	5.26e-06	5.1e-06	9.68e-06	5.67e-06	9.69e-06	5.49e-06	5.18e-06	4.7e-06	4.85e-06	5.09e-06	5.37e-06	7.39e-06	5.08e-06	4.86e-06	4.55e-06	4.55e-06	5.53e-06	4.97e-06	4.86e-06	5.25e-06	3.83e-06	5.37e-06	4.86e-06	4.84e-06	5.31e-06	5.17e-06	5.28e-06	5.18e-06	5.11e-06	5.05e-06	4.71e-06
Aminoacyl-tRNA biosynthesis	0.03692	0.03542	0.04094	0.03977	0.05086	0.03704	0.03978	0.04389	0.03954	0.03954	0.04701	0.04039	0.04612	0.05027	0.03979	0.0399	0.03958	0.03599	0.04759	0.03936	0.0499	0.03873	0.04995	0.03943	0.03938	0.04364	0.04001	0.03988	0.04052	0.04415	0.04769	0.04004	0.04468	0.0447	0.03944	0.04844	0.04004	0.03937	0.05038	0.03913	0.0399	0.04034	0.03947	0.03957	0.0477	0.04103	0.03935	0.03963	0.05043
Metabolism of xenobiotics by cytochrome P450	0.0007274	0.0005369	0.0005757	0.000562	0.0001446	0.0007084	0.000562	0.0001249	0.0005616	0.0005614	0.0001717	0.0005347	0.0001892	0.0001385	0.0005327	0.0005613	0.0005588	0.000693	0.000258	0.0005799	0.0003114	0.0006184	0.0003109	0.0005937	0.000581	0.0005431	0.000562	0.000544	0.0005469	0.0001952	0.0001156	0.0005564	0.0002588	0.0002588	0.0005967	0.0005262	0.0005609	0.0005834	0.0001383	0.0005929	0.0005614	0.0005589	0.0005825	0.0005712	0.0002589	0.0005707	0.00058	0.0005695	0.0002609
Drug metabolism - cytochrome P450	0.0007101	0.0005398	0.0005866	0.0005728	0.0001536	0.000722	0.0005728	0.0001324	0.0005722	0.0005721	0.0001841	0.000545	0.0002013	0.0001472	0.0005429	0.000572	0.0005755	0.0007081	0.0002627	0.0005913	0.0003867	0.0006305	0.0003863	0.000606	0.0005921	0.0005536	0.0005728	0.0005567	0.0005589	0.0002265	0.0001209	0.0005672	0.0002727	0.0002727	0.0006092	0.0005382	0.0005716	0.0005945	0.0001468	0.0006061	0.000572	0.0005698	0.0005939	0.0005824	0.0002636	0.0005815	0.0005915	0.0005807	0.0002777
Drug metabolism - other enzymes	0.003817	0.003299	0.003932	0.003956	0.00531	0.003644	0.003954	0.004613	0.003919	0.003919	0.004823	0.004039	0.004716	0.005209	0.00403	0.003957	0.003944	0.003598	0.004827	0.003904	0.004478	0.003821	0.004479	0.003881	0.003913	0.004013	0.003957	0.003983	0.003996	0.004662	0.004811	0.00397	0.004572	0.004573	0.003874	0.004069	0.003959	0.00391	0.005213	0.003878	0.003957	0.003954	0.003916	0.003936	0.004823	0.003945	0.003903	0.003939	0.004911
Steroid degradation	0.001446	0.0001581	0.0002948	0.0002749	0.0002682	0.0004436	0.0002738	0.0003589	0.000349	0.0003481	0.001639	0.0002817	0.0009414	0.0001626	0.0003711	0.0002747	0.0003614	0.0004533	0.0001105	0.0002976	0.0009245	0.0003382	0.0009251	0.0003107	0.0002977	0.0002642	0.0002781	0.0003067	0.0002977	0.0007384	9.53e-05	0.0002729	0.0003105	0.0003107	0.0003119	0.0003193	0.0002746	0.0003039	0.0001651	0.0003402	0.000275	0.0002759	0.0003095	0.0002947	0.0001118	0.0002924	0.0002974	0.0002831	0.0002388
Biosynthesis of unsaturated fatty acids	0.001955	0.001768	0.001365	0.001336	0.0006265	0.001655	0.001335	0.0006761	0.001346	0.001345	0.0007837	0.001292	0.000842	0.0006589	0.001397	0.001334	0.001379	0.001737	0.0008133	0.001394	0.001187	0.001474	0.001186	0.001423	0.00138	0.001289	0.001335	0.00133	0.00133	0.000917	0.0007309	0.001327	0.0009545	0.0009543	0.001428	0.00127	0.001333	0.001385	0.000657	0.001456	0.001334	0.001327	0.00139	0.001363	0.0008134	0.001355	0.001395	0.001352	0.0008269
Biosynthesis of ansamycins	0.002479	0.001116	0.001242	0.001219	0.001492	0.001266	0.001219	0.001303	0.001242	0.00124	0.001387	0.001238	0.001301	0.001456	0.001359	0.001222	0.001252	0.001309	0.001371	0.001225	0.001552	0.001233	0.001553	0.001242	0.001223	0.001261	0.001225	0.001226	0.001243	0.001343	0.001281	0.001223	0.001273	0.001273	0.001243	0.001341	0.001222	0.00123	0.001458	0.001241	0.001223	0.001228	0.001235	0.001226	0.001372	0.001246	0.001225	0.001222	0.001488
Biosynthesis of siderophore group nonribosomal peptides	0.003042	0.001733	0.001345	0.001311	0.0006195	0.001654	0.001311	0.000724	0.001348	0.001347	0.001836	0.001294	0.001347	0.0006121	0.001539	0.001313	0.001375	0.001911	0.0007882	0.001372	0.001181	0.001452	0.001179	0.001387	0.00135	0.001262	0.001317	0.001309	0.001329	0.001185	0.0007245	0.001305	0.0009329	0.0009315	0.001386	0.001273	0.001311	0.001366	0.000614	0.001448	0.001313	0.001307	0.001378	0.001348	0.0007884	0.001337	0.001373	0.001325	0.0007987
Nonribosomal peptide structures	0.004565	0.00108	0.002803	0.002776	0.000208	0.003178	0.002783	0.0003102	0.002631	0.00263	0.001273	0.002638	0.0008691	0.0004069	0.002523	0.00278	0.002659	0.003097	0.0009957	0.00279	0.0008314	0.002868	0.0008251	0.002741	0.0028	0.002672	0.002784	0.002639	0.00267	0.0007544	0.0004373	0.002747	0.001072	0.00107	0.002733	0.002523	0.002776	0.002826	0.0004002	0.002808	0.00278	0.002759	0.002818	0.002795	0.000997	0.002786	0.00279	0.00279	0.0009118
Biosynthesis of vancomycin group antibiotics	0.0003818	0.0005061	0.0003524	0.0003567	0.0005012	0.0003679	0.0003553	0.0006314	0.0003824	0.0003823	0.0004577	0.0003662	0.0005836	0.0005074	0.0003877	0.0003552	0.0003725	0.0003641	0.0005263	0.0003574	0.0005118	0.0003581	0.0005121	0.0003741	0.0003595	0.0003436	0.0003544	0.0003781	0.0003802	0.0006549	0.0006859	0.0003585	0.0005444	0.0005442	0.0003765	0.0003357	0.0003556	0.0003579	0.000507	0.0003622	0.0003552	0.0003542	0.0003632	0.0003616	0.0005256	0.0003523	0.0003574	0.0003572	0.0004291
Biosynthesis of type II polyketide backbone	0.0001307	2.03e-05	1.96e-05	1.84e-05	2.53e-05	2.93e-05	1.82e-05	2.94e-05	2.12e-05	2.1e-05	4.29e-05	1.91e-05	3.58e-05	3.03e-05	3.21e-05	1.85e-05	2.3e-05	3.33e-05	2.34e-05	1.98e-05	3.73e-05	2.3e-05	3.73e-05	2.17e-05	2e-05	1.76e-05	1.84e-05	2.09e-05	2.04e-05	4.1e-05	3.87e-05	1.84e-05	3.33e-05	3.33e-05	2.16e-05	2.03e-05	1.83e-05	2.03e-05	3e-05	2.11e-05	1.85e-05	1.83e-05	2.06e-05	1.96e-05	2.33e-05	1.98e-05	1.98e-05	1.91e-05	2.28e-05
Biosynthesis of type II polyketide products	0.0002825	3.53e-05	8.32e-05	7.77e-05	1.37e-05	0.0001223	7.74e-05	2.27e-05	8.27e-05	8.25e-05	1.89e-05	7.31e-05	2.69e-05	1.22e-05	8.79e-05	7.77e-05	8.57e-05	0.0001154	3.19e-05	8.18e-05	8.7e-05	9.34e-05	8.7e-05	8.39e-05	8.36e-05	7.46e-05	7.8e-05	7.78e-05	7.98e-05	4.49e-05	1.66e-05	7.67e-05	3.69e-05	3.69e-05	8.41e-05	7.8e-05	7.76e-05	8.44e-05	1.21e-05	8.86e-05	7.78e-05	7.73e-05	8.56e-05	8.13e-05	3.21e-05	8.19e-05	8.18e-05	7.97e-05	3.55e-05
ABC transporters	0.1059	0.09071	0.1105	0.1105	0.08986	0.1073	0.1107	0.08103	0.1066	0.1066	0.09939	0.109	0.08425	0.09221	0.1034	0.1107	0.1083	0.1029	0.08788	0.1093	0.09516	0.1086	0.09511	0.1077	0.1098	0.1118	0.1108	0.1084	0.1073	0.07856	0.07591	0.1103	0.09293	0.09294	0.1074	0.112	0.1106	0.11	0.09206	0.1083	0.1107	0.1107	0.1091	0.1096	0.08787	0.1106	0.1093	0.1104	0.09918
Two-component system	0.04694	0.05553	0.04828	0.04779	0.02957	0.05477	0.04775	0.04152	0.04912	0.04912	0.04118	0.04708	0.03848	0.03156	0.04941	0.0477	0.04805	0.05783	0.03498	0.04888	0.03459	0.05104	0.03454	0.04801	0.04893	0.0461	0.04767	0.0475	0.04758	0.03686	0.03551	0.04757	0.0385	0.03848	0.04786	0.04478	0.04769	0.04876	0.03146	0.04898	0.04769	0.04746	0.04888	0.04834	0.03496	0.04795	0.0489	0.04812	0.03305
Bacterial chemotaxis	0.003425	0.004742	0.003357	0.00317	0.004955	0.004647	0.003147	0.009354	0.004163	0.004163	0.007203	0.003463	0.005404	0.006178	0.005129	0.003149	0.003475	0.005762	0.004493	0.003413	0.002448	0.0039	0.002439	0.003386	0.003418	0.003035	0.003147	0.00349	0.003353	0.005443	0.007079	0.003192	0.00576	0.005756	0.003356	0.003229	0.00316	0.003375	0.006127	0.003451	0.003149	0.003137	0.003466	0.003329	0.004455	0.003301	0.00342	0.003238	0.00441
Flagellar assembly	0.002821	0.005426	0.003048	0.002866	0.002477	0.004315	0.002854	0.009279	0.003951	0.00395	0.00437	0.002995	0.003672	0.003826	0.00453	0.002855	0.003127	0.005215	0.003032	0.003076	0.0009367	0.003503	0.0009274	0.003062	0.003071	0.00275	0.002853	0.00311	0.002953	0.003825	0.005821	0.002872	0.004688	0.004686	0.003033	0.002885	0.00286	0.003058	0.003774	0.003101	0.002854	0.002837	0.003118	0.002998	0.003002	0.00303	0.003083	0.002934	0.002497
Phosphotransferase system (PTS)	0.01624	0.01109	0.02098	0.02181	0.01098	0.01828	0.02191	0.004539	0.01915	0.01916	0.008197	0.02087	0.008345	0.01014	0.01719	0.02186	0.02032	0.01727	0.01241	0.02125	0.009423	0.02031	0.009394	0.02041	0.02121	0.02105	0.02182	0.02051	0.02015	0.00594	0.005192	0.02164	0.01183	0.01183	0.02033	0.01892	0.02177	0.02131	0.01016	0.02049	0.02186	0.02176	0.0208	0.02128	0.01243	0.02109	0.02124	0.02167	0.01414
Ribosome biogenesis in eukaryotes	0.0008714	0.001149	0.0008221	0.0007912	0.001001	0.0008088	0.0007898	0.001108	0.0008486	0.0008482	0.0009114	0.0008074	0.0009596	0.000987	0.0008605	0.0007928	0.0008113	0.0008553	0.0009764	0.0008019	0.001102	0.0008111	0.001103	0.0008083	0.0007968	0.0008582	0.0007951	0.0008041	0.0008229	0.0009779	0.00103	0.0007969	0.0009093	0.0009095	0.0008097	0.00096	0.0007955	0.0007952	0.0009895	0.0008165	0.0007927	0.0008039	0.0008039	0.0007966	0.0009797	0.0008211	0.000802	0.0007909	0.001002
Ribosome	0.02239	0.02161	0.02514	0.02437	0.03039	0.02254	0.02437	0.02713	0.02428	0.02428	0.02765	0.02469	0.02792	0.03012	0.02416	0.02445	0.02419	0.02197	0.02905	0.02409	0.03071	0.02367	0.03075	0.02416	0.0241	0.02694	0.02452	0.0244	0.02488	0.0269	0.0294	0.02454	0.02712	0.02713	0.02417	0.0301	0.02454	0.0241	0.03019	0.02396	0.02445	0.02474	0.02416	0.02422	0.02913	0.02521	0.02409	0.02428	0.03042
RNA transport	0.002484	0.001941	0.003024	0.003107	0.002349	0.002849	0.003112	0.002223	0.002947	0.002947	0.002507	0.003064	0.002463	0.002434	0.002875	0.003106	0.003008	0.002938	0.002694	0.003084	0.002056	0.003022	0.002054	0.003068	0.003072	0.002995	0.003099	0.003038	0.003019	0.002544	0.002462	0.003097	0.002539	0.002539	0.003066	0.002767	0.003099	0.003072	0.00243	0.003043	0.003106	0.003086	0.00305	0.003085	0.002692	0.003031	0.003085	0.003099	0.002408
mRNA surveillance pathway	1.98e-05	9.04e-06	3.56e-06	3.64e-06	4.56e-05	4.43e-06	3.3e-06	4.21e-05	7.77e-06	7.73e-06	2.28e-05	6.4e-06	4.18e-05	3.84e-05	1.15e-05	3.35e-06	6.37e-06	5.17e-06	4.06e-05	3.65e-06	3.44e-05	3.49e-06	3.45e-05	3.84e-06	3.92e-06	3.19e-06	3.34e-06	6.19e-06	8.55e-06	4.73e-05	5.02e-05	4.05e-06	2.8e-05	2.8e-05	3.89e-06	4.24e-06	3.54e-06	3.71e-06	3.86e-05	3.66e-06	3.35e-06	3.51e-06	4.9e-06	4.3e-06	4.07e-05	3.55e-06	3.66e-06	3.53e-06	3e-05
RNA degradation	0.01376	0.01592	0.01467	0.01454	0.01673	0.01405	0.01453	0.01599	0.0146	0.0146	0.01534	0.01467	0.01665	0.01639	0.01454	0.01455	0.01464	0.01395	0.01658	0.0145	0.01748	0.01437	0.0175	0.01465	0.01449	0.01506	0.01456	0.01463	0.01487	0.01678	0.01704	0.01459	0.01576	0.01577	0.01467	0.01571	0.01457	0.01447	0.01642	0.01454	0.01455	0.01459	0.01452	0.01454	0.01661	0.01469	0.0145	0.01452	0.01622
RNA polymerase	0.002547	0.002602	0.002888	0.002778	0.003541	0.002591	0.002778	0.003134	0.002773	0.002773	0.003225	0.002819	0.003275	0.003516	0.002778	0.002789	0.00277	0.00251	0.003359	0.00275	0.003666	0.002709	0.003672	0.002778	0.002751	0.003116	0.002799	0.002792	0.002852	0.003137	0.003463	0.002801	0.003181	0.003182	0.002783	0.003538	0.002801	0.00275	0.003525	0.002735	0.002789	0.002825	0.002761	0.002765	0.003369	0.002894	0.002749	0.002768	0.003544
Basal transcription factors	0.0002456	4.94e-05	0.0002091	0.0002117	1.79e-05	0.0002139	0.0002123	0.0001318	0.0001982	0.0001982	0.0001704	0.0002039	6.26e-05	7.15e-05	0.0001846	0.000212	0.0002	0.0001964	7.91e-05	0.000208	8.65e-05	0.0002098	8.63e-05	0.0002026	0.000212	0.0002035	0.0002124	0.0002011	0.0002013	9.51e-05	7.11e-05	0.00021	8.5e-05	8.5e-05	0.0002014	0.0001884	0.0002114	0.000212	6.88e-05	0.0002096	0.000212	0.0002105	0.0002109	0.0002107	7.93e-05	0.0002084	0.0002079	0.0002113	6.79e-05
DNA replication	0.007842	0.007222	0.00877	0.008567	0.01016	0.007875	0.00857	0.009076	0.008464	0.008465	0.009274	0.008645	0.009415	0.01005	0.008369	0.008593	0.008475	0.007678	0.009852	0.008463	0.01027	0.008305	0.01028	0.008436	0.008469	0.009316	0.008614	0.00855	0.008691	0.00916	0.009845	0.008615	0.00923	0.009232	0.008433	0.01021	0.008619	0.008468	0.01007	0.008414	0.008592	0.008673	0.008475	0.008509	0.009876	0.008795	0.008461	0.008533	0.01022
Spliceosome	3.09e-05	3.55e-06	1.06e-06	1.07e-06	1.97e-05	1.88e-06	1.05e-06	3.72e-05	2.26e-06	2.28e-06	4.33e-05	2.88e-06	2.88e-05	2.97e-05	1.03e-05	1.12e-06	2.08e-06	4.79e-06	1.55e-05	1.34e-06	1.34e-06	1.59e-06	1.3e-06	2.77e-06	1.73e-06	1.05e-06	1.25e-06	3.65e-06	1.7e-06	2.95e-05	4.3e-05	1.35e-06	2.96e-05	2.96e-05	2.76e-06	2.89e-06	1.08e-06	1.33e-06	2.93e-05	3.11e-06	1.13e-06	1.1e-06	1.83e-06	1.51e-06	1.52e-05	1.28e-06	1.33e-06	1.13e-06	1.26e-05
Proteasome	0.0003592	3.04e-05	1.31e-05	1.13e-05	0.0001007	2.73e-05	1.09e-05	0.0005425	0.0001154	0.0001145	0.0001579	2.33e-05	0.0001218	0.0001083	8.95e-05	1.2e-05	5.25e-05	5.59e-05	8.31e-05	1.47e-05	0.0003947	2.07e-05	0.0003953	2.46e-05	1.55e-05	1.09e-05	1.27e-05	2.81e-05	2.66e-05	0.00026	0.000135	1.3e-05	0.0001047	0.0001047	2.53e-05	2.94e-05	1.13e-05	1.56e-05	0.0001077	3.09e-05	1.21e-05	1.38e-05	1.86e-05	1.57e-05	8.32e-05	1.39e-05	1.47e-05	1.23e-05	0.0001137
Protein export	0.007256	0.007617	0.007769	0.007581	0.009214	0.007158	0.007578	0.009322	0.007745	0.007744	0.008785	0.007697	0.008851	0.009215	0.00767	0.0076	0.007627	0.007104	0.008995	0.007534	0.009918	0.007433	0.009929	0.007574	0.007524	0.0082	0.007617	0.007621	0.007781	0.008913	0.009284	0.007629	0.008379	0.008381	0.007576	0.008989	0.007623	0.007522	0.009233	0.007537	0.007599	0.007678	0.007552	0.007562	0.00902	0.007786	0.007532	0.00756	0.009183
Bacterial secretion system	0.008766	0.01548	0.00932	0.008715	0.02297	0.0113	0.008652	0.01342	0.009675	0.009674	0.01852	0.00966	0.0149	0.02148	0.01267	0.008674	0.009104	0.01237	0.01622	0.009114	0.00967	0.009842	0.009674	0.009188	0.009101	0.009173	0.008701	0.009203	0.009129	0.01183	0.01431	0.008804	0.01423	0.01423	0.009178	0.01038	0.008724	0.009048	0.02154	0.009276	0.008674	0.008762	0.009346	0.009005	0.01617	0.009208	0.009123	0.008774	0.01943
PPAR signaling pathway	0.001434	0.001043	0.0009163	0.0008939	0.001328	0.001136	0.0008879	0.001371	0.001035	0.001034	0.001453	0.000935	0.001248	0.001316	0.001077	0.0008878	0.0009451	0.001106	0.001186	0.000921	0.001146	0.0009867	0.001146	0.0009429	0.0009322	0.0008575	0.0008898	0.0009306	0.0009429	0.001314	0.001206	0.0008944	0.001074	0.001074	0.0009436	0.0008662	0.0008898	0.0009283	0.001314	0.0009664	0.000888	0.0008893	0.0009538	0.000922	0.001185	0.0009062	0.000921	0.0008994	0.001172
Base excision repair	0.007695	0.006877	0.007633	0.007627	0.007098	0.007292	0.007635	0.00685	0.007464	0.007464	0.007026	0.007565	0.00723	0.007082	0.007361	0.00764	0.007615	0.007272	0.007258	0.007593	0.008227	0.007514	0.008229	0.007545	0.007583	0.007765	0.007643	0.007595	0.007585	0.007361	0.007165	0.007631	0.007402	0.007404	0.007543	0.007912	0.007638	0.007589	0.007084	0.007584	0.00764	0.007649	0.007562	0.007595	0.007265	0.00765	0.007593	0.007618	0.0074
Nucleotide excision repair	0.0136	0.01234	0.01403	0.01387	0.01698	0.01315	0.01386	0.01658	0.01406	0.01405	0.01618	0.01405	0.01633	0.01672	0.01393	0.01388	0.014	0.01272	0.01633	0.01373	0.01775	0.01356	0.01776	0.01375	0.01378	0.01453	0.0139	0.01397	0.01416	0.01659	0.01668	0.01393	0.01545	0.01545	0.01375	0.0154	0.01391	0.01376	0.01675	0.01381	0.01388	0.01397	0.01382	0.01384	0.01636	0.01405	0.01373	0.01383	0.01658
Mismatch repair	0.01286	0.01359	0.01476	0.01493	0.02041	0.01371	0.01493	0.01679	0.01471	0.01471	0.01753	0.01527	0.0172	0.01993	0.01498	0.01492	0.01461	0.0133	0.01858	0.01474	0.01317	0.01441	0.01316	0.01463	0.01477	0.01496	0.01491	0.01492	0.01492	0.01609	0.01798	0.01497	0.01691	0.01691	0.01461	0.01479	0.01493	0.01475	0.01995	0.01461	0.01492	0.01494	0.01475	0.01484	0.01856	0.0148	0.01474	0.01487	0.01866
Homologous recombination	0.01535	0.01908	0.01689	0.01675	0.02216	0.01566	0.01675	0.01968	0.01678	0.01678	0.02019	0.01708	0.01994	0.02187	0.01709	0.01677	0.01663	0.01559	0.02086	0.01665	0.01864	0.01639	0.01865	0.01686	0.01661	0.01752	0.01679	0.01685	0.01696	0.01979	0.02103	0.01684	0.01939	0.0194	0.01689	0.01842	0.0168	0.0166	0.02189	0.01658	0.01677	0.01684	0.01665	0.0167	0.02087	0.01693	0.01665	0.01669	0.02087
Non-homologous end-joining	0.0003204	0.0001114	9.22e-05	8.19e-05	3.93e-05	0.0001638	8.11e-05	4.31e-05	9.63e-05	9.6e-05	0.0001455	7.9e-05	0.0001012	2.94e-05	0.0001222	8.16e-05	0.0001109	0.0001786	2.8e-05	9.27e-05	0.000247	0.0001157	0.0002472	0.0001037	9.41e-05	7.94e-05	8.2e-05	8.98e-05	8.99e-05	0.0001263	2.26e-05	8.1e-05	6.5e-05	6.5e-05	0.0001057	9.56e-05	8.15e-05	9.51e-05	2.94e-05	0.0001114	8.17e-05	8.17e-05	9.64e-05	8.99e-05	2.83e-05	9.14e-05	9.28e-05	8.73e-05	6.44e-05
Fanconi anemia pathway	1.63e-05	7.65e-06	2.05e-05	2.1e-05	1.63e-05	1.94e-05	2.1e-05	1.74e-05	2.05e-05	2.05e-05	2.02e-05	2.07e-05	2.28e-05	1.34e-05	1.71e-05	2.1e-05	2.1e-05	1.75e-05	2.14e-05	2.05e-05	1.4e-05	2.03e-05	1.4e-05	1.98e-05	2.09e-05	2.01e-05	2.09e-05	2.05e-05	2.11e-05	2.24e-05	1.87e-05	2.09e-05	1.6e-05	1.6e-05	1.98e-05	1.86e-05	2.1e-05	2.08e-05	1.34e-05	2e-05	2.1e-05	2.1e-05	2.08e-05	2.09e-05	2.15e-05	2.05e-05	2.05e-05	2.09e-05	1.45e-05
MAPK signaling pathway - yeast	0.0004963	0.0003062	0.0005491	0.0005584	0.0001471	0.0005522	0.0005601	0.0001967	0.0005186	0.0005188	0.0001654	0.0005271	0.0002488	0.0001611	0.0004469	0.0005587	0.0005311	0.0005141	0.0002626	0.0005546	0.0002913	0.0005534	0.0002906	0.0005416	0.000557	0.000538	0.0005582	0.0005374	0.0005312	0.000213	0.0002083	0.0005535	0.0003354	0.0003354	0.0005404	0.0004977	0.0005575	0.000558	0.0001604	0.0005474	0.0005588	0.0005549	0.0005491	0.0005533	0.0002631	0.000549	0.0005544	0.0005593	0.0002481
Calcium signaling pathway	4.76e-06	1.31e-05	4.52e-06	3.71e-06	1.32e-06	9.21e-06	3.68e-06	1.17e-06	4.86e-06	4.84e-06	1.6e-06	3.57e-06	2.03e-06	1.21e-06	7.5e-06	3.69e-06	4.78e-06	1.07e-05	1.24e-06	4.26e-06	1.18e-05	5.62e-06	1.19e-05	1.56e-05	3.95e-06	4.64e-06	3.68e-06	4.18e-06	4.18e-06	4.78e-06	1.33e-06	3.69e-06	2.71e-06	2.71e-06	1.75e-05	4.1e-06	3.68e-06	4.18e-06	1.2e-06	5.86e-06	3.69e-06	3.7e-06	4.53e-06	4.44e-06	1.25e-06	4.28e-06	4.28e-06	3.96e-06	3.06e-06
Cytokine-cytokine receptor interaction	1.09e-06	0	0	0	0	0	0	0	0	0	0	0	0	0	0	0	0	1.43e-08	0	0	0	0	0	0	0	0	6.72e-10	0	0	0	0	0	0	0	0	2.96e-09	0	0	0	0	0	0	0	0	0	0	0	0	0
NF-kappa B signaling pathway	1.03e-06	3.19e-08	3.04e-08	4.86e-12	0	2.88e-07	0	2.14e-09	1.07e-08	9.67e-09	0	3.69e-09	0	0	8.41e-08	3.16e-09	1.03e-07	2.33e-07	0	2.95e-08	0	5.74e-08	1.34e-10	1.46e-07	1.22e-08	6.07e-09	2.64e-09	6.66e-10	2.05e-08	5.73e-10	9.4e-09	4.52e-11	0	0	1.46e-07	4.31e-08	4.26e-12	4.63e-08	0	4.55e-08	3.39e-09	5.27e-10	1.8e-08	2.06e-08	0	3.39e-08	2.98e-08	1.91e-08	5.51e-12
Phosphatidylinositol signaling system	0.0007824	0.000829	0.0008275	0.0008077	0.000753	0.0007815	0.0008086	0.0005826	0.0007869	0.0007868	0.0006779	0.0008024	0.0006785	0.000721	0.0007705	0.0008104	0.0007944	0.000768	0.0007525	0.0008054	0.0008442	0.0008	0.0008451	0.0008195	0.0008024	0.0008682	0.0008125	0.0007914	0.0008077	0.0006389	0.0006248	0.0008096	0.000683	0.0006833	0.0008231	0.0009336	0.0008119	0.0008042	0.000723	0.0008061	0.0008104	0.0008132	0.0008019	0.0008041	0.0007547	0.0008288	0.0008053	0.0008072	0.0008014
Neuroactive ligand-receptor interaction	6.27e-06	2.88e-07	3.98e-08	3.3e-09	1.52e-07	4.06e-07	4.25e-10	9.11e-08	8.08e-08	7.35e-08	1.83e-07	3.24e-08	1.83e-07	1.34e-07	1.18e-06	3.73e-08	3.41e-07	1.62e-06	1.13e-08	1.89e-07	1.33e-06	3.31e-07	1.33e-06	1.7e-07	5.61e-08	5.48e-09	1.63e-08	6.66e-08	6.58e-08	5.35e-07	1.48e-07	1.19e-08	1.84e-07	1.84e-07	1.7e-07	1.97e-07	3.01e-09	9.92e-08	1.33e-07	5.36e-07	3.61e-08	9.99e-09	9.4e-08	4.75e-08	1.09e-08	6.58e-08	1.89e-07	4.22e-08	2.53e-07
Cell cycle - Caulobacter	0.01108	0.01298	0.0119	0.01184	0.01598	0.01201	0.01182	0.01556	0.01217	0.01217	0.01555	0.01216	0.01506	0.01598	0.01283	0.01183	0.01199	0.01246	0.01483	0.01191	0.01293	0.01199	0.01294	0.01197	0.0119	0.01193	0.01182	0.01204	0.0121	0.01473	0.01579	0.01189	0.01426	0.01426	0.01197	0.01218	0.01184	0.01187	0.01599	0.01195	0.01183	0.01187	0.01193	0.01189	0.01482	0.0119	0.01191	0.01186	0.01479
Meiosis - yeast	0.0008754	0.0005877	0.0005051	0.0004999	0.0004716	0.0006031	0.0004983	0.0005327	0.0005281	0.0005277	0.0004897	0.0004988	0.0005909	0.0004699	0.0005686	0.0004989	0.0005533	0.0006498	0.0004629	0.0005136	0.0009112	0.0005457	0.0009118	0.0005298	0.0005175	0.0004814	0.0004995	0.0005209	0.0005262	0.0006696	0.00054	0.0004996	0.0005527	0.0005526	0.0005307	0.0004891	0.0004985	0.0005164	0.00047	0.0005385	0.0004989	0.0004976	0.0005185	0.0005124	0.0004634	0.0005064	0.0005139	0.0005075	0.0004902
Oocyte meiosis	4.22e-08	1.1e-10	8.06e-12	0	0	6.62e-11	0	0	1.81e-11	4.19e-12	0	0	0	0	2.01e-10	0	1.28e-10	2.78e-10	0	2.83e-11	0	5.08e-11	0	1.09e-10	6.6e-12	0	2.61e-11	0	1.64e-11	0	8.26e-12	0	0	0	9.95e-11	1.81e-10	0	7.42e-11	0	0	3.93e-12	0	0	0	0	6.37e-11	2.78e-11	3.38e-11	0
p53 signaling pathway	7.24e-06	1.14e-06	7.39e-07	3.7e-07	1.22e-09	3.3e-06	3.35e-07	2.2e-07	1.05e-06	1.05e-06	8.5e-09	3.78e-07	3.95e-08	9.3e-08	1.91e-06	3.53e-07	1.04e-06	3.7e-06	1.02e-07	8.95e-07	2.44e-08	1.76e-06	2.66e-08	1.5e-06	8.85e-07	3.92e-07	3.59e-07	4.91e-07	5.55e-07	5.52e-08	3.19e-07	3.48e-07	1.05e-07	1.05e-07	1.55e-06	9.14e-07	3.54e-07	8.18e-07	9.69e-08	2.02e-06	3.54e-07	3.49e-07	7.96e-07	6.68e-07	1.03e-07	7.74e-07	9.02e-07	6.43e-07	7.4e-08
Sulfur relay system	0.004441	0.005762	0.004504	0.004465	0.004467	0.004359	0.004471	0.004491	0.004424	0.004425	0.005217	0.004474	0.004421	0.004644	0.004571	0.004476	0.004468	0.004524	0.004156	0.004477	0.004549	0.004455	0.004549	0.004496	0.004449	0.004599	0.00448	0.004459	0.004406	0.00417	0.004197	0.004471	0.004579	0.004579	0.004498	0.004766	0.004475	0.004454	0.004637	0.004462	0.004476	0.004477	0.004437	0.00445	0.00415	0.004509	0.004477	0.004462	0.004618
Protein processing in endoplasmic reticulum	0.0004504	0.000281	0.0002989	0.0002924	0.0006649	0.0003595	0.0002887	0.0008886	0.0003737	0.0003732	0.0006763	0.0003218	0.0007667	0.0006663	0.0004001	0.0002892	0.0003553	0.0003722	0.0006425	0.0002965	0.0008485	0.0003161	0.0008495	0.0003093	0.000305	0.0002833	0.000289	0.0003371	0.0003516	0.0009327	0.0008694	0.0002968	0.0006253	0.0006251	0.00031	0.0003077	0.0002913	0.0003013	0.0006662	0.0003034	0.0002892	0.0002921	0.000316	0.0003059	0.0006424	0.0002962	0.0002965	0.0002938	0.0005535
Lysosome	0.0007954	0.0005734	0.0007258	0.0007422	0.002183	0.0007251	0.0007367	0.001281	0.0007901	0.0007893	0.001375	0.0008299	0.001334	0.001905	0.000942	0.0007363	0.0007481	0.0007095	0.001855	0.0007358	0.0008971	0.0007209	0.0008979	0.0007159	0.0007399	0.0007066	0.000735	0.0007597	0.0007817	0.001564	0.00142	0.0007503	0.001109	0.001109	0.0007108	0.0006765	0.0007371	0.0007365	0.001916	0.0007292	0.0007365	0.000734	0.0007581	0.0007507	0.00185	0.0007292	0.000736	0.0007412	0.001715
Endocytosis	7.12e-06	7.7e-06	1.6e-06	6.22e-07	3.83e-07	7.14e-06	5.59e-07	6.5e-07	2e-06	2e-06	9.25e-07	6.6e-07	7.13e-07	4.01e-07	2.22e-06	5.66e-07	1.64e-06	5.55e-06	2.72e-07	1.15e-06	2.99e-06	2.67e-06	2.99e-06	1.7e-06	1.42e-06	5.91e-07	6.28e-07	1.05e-06	1.42e-06	1.5e-06	5.75e-07	5.88e-07	6.29e-07	6.25e-07	1.75e-06	1.59e-06	6.28e-07	1.46e-06	4.02e-07	1.97e-06	5.67e-07	6.19e-07	1.77e-06	1.21e-06	2.68e-07	1.35e-06	1.15e-06	9.37e-07	8.5e-07
Phagosome	0	6.12e-08	0	0	0	0	0	0	0	0	0	0	0	0	0	0	0	0	0	0	0	0	0	0	0	0	0	0	0	0	0	0	0	0	0	0	0	0	0	0	0	0	0	0	0	0	0	0	0
Peroxisome	0.001958	0.001948	0.001468	0.001453	0.001964	0.001707	0.001447	0.001759	0.001591	0.00159	0.001864	0.001498	0.00166	0.001847	0.00167	0.001446	0.001513	0.001727	0.001722	0.00149	0.001632	0.001557	0.001632	0.001496	0.001495	0.001395	0.001448	0.001475	0.001495	0.00169	0.001496	0.001452	0.001499	0.001498	0.001496	0.001375	0.001447	0.00149	0.001849	0.001555	0.001447	0.001442	0.001516	0.001482	0.001719	0.001458	0.00149	0.00146	0.001787
Apoptosis	9.16e-05	0.0001657	2.42e-05	1.78e-05	0.0006574	6.76e-05	1.22e-05	0.0006904	9.63e-05	9.58e-05	0.0003472	6.09e-05	0.000606	0.0005694	0.0001683	1.31e-05	7.96e-05	0.000107	0.0006519	2.82e-05	0.0006063	4.17e-05	0.0006078	2.96e-05	3.03e-05	1.22e-05	1.26e-05	6.37e-05	9.75e-05	0.0008619	0.0007997	2.52e-05	0.0004018	0.0004018	2.85e-05	4.19e-05	1.63e-05	2.53e-05	0.0005732	3.6e-05	1.31e-05	1.66e-05	4.73e-05	3.32e-05	0.0006525	2.13e-05	2.85e-05	1.82e-05	0.0004383
Cardiac muscle contraction	6.25e-05	9.21e-05	6.37e-05	6.03e-05	6.52e-05	8.36e-05	5.99e-05	5.17e-05	6.57e-05	6.57e-05	4.32e-05	6.08e-05	6.06e-05	6.14e-05	6.75e-05	5.99e-05	6.62e-05	7.76e-05	6.62e-05	6.35e-05	5.62e-05	7e-05	5.63e-05	6.29e-05	6.42e-05	5.97e-05	6e-05	6.15e-05	6.43e-05	5.5e-05	6.48e-05	6.02e-05	5.71e-05	5.71e-05	6.29e-05	6.29e-05	6.02e-05	6.36e-05	6.18e-05	6.62e-05	5.99e-05	6.08e-05	6.52e-05	6.25e-05	6.65e-05	6.25e-05	6.35e-05	6.11e-05	6.41e-05
Vascular smooth muscle contraction	4.22e-08	1.1e-10	8.06e-12	0	0	6.62e-11	0	0	1.81e-11	4.19e-12	0	0	0	0	2.01e-10	0	1.28e-10	2.78e-10	0	2.83e-11	0	5.08e-11	0	1.09e-10	6.6e-12	0	2.61e-11	0	1.64e-11	0	8.26e-12	0	0	0	9.95e-11	1.81e-10	0	7.42e-11	0	0	3.93e-12	0	0	0	0	6.37e-11	2.78e-11	3.38e-11	0
Wnt signaling pathway	1.65e-06	3.25e-06	1.11e-06	1.05e-06	5.1e-06	1.61e-06	1.03e-06	5.48e-06	1.47e-06	1.47e-06	4.1e-06	1.31e-06	5.6e-06	4.91e-06	1.96e-06	1.03e-06	1.41e-06	1.53e-06	4.73e-06	1.11e-06	4.42e-06	1.21e-06	4.42e-06	1.25e-06	1.16e-06	1e-06	1.03e-06	1.47e-06	1.51e-06	6.57e-06	7.11e-06	1.1e-06	4.87e-06	4.87e-06	1.27e-06	1.22e-06	1.05e-06	1.13e-06	4.92e-06	1.18e-06	1.03e-06	1.04e-06	1.24e-06	1.16e-06	4.71e-06	1.08e-06	1.11e-06	1.07e-06	3.81e-06
Notch signaling pathway	1.65e-06	3.25e-06	1.11e-06	1.05e-06	5.1e-06	1.61e-06	1.03e-06	5.48e-06	1.47e-06	1.47e-06	4.1e-06	1.31e-06	5.6e-06	4.91e-06	1.96e-06	1.03e-06	1.41e-06	1.53e-06	4.73e-06	1.11e-06	4.42e-06	1.21e-06	4.42e-06	1.25e-06	1.16e-06	1e-06	1.03e-06	1.47e-06	1.51e-06	6.57e-06	7.11e-06	1.1e-06	4.87e-06	4.87e-06	1.27e-06	1.22e-06	1.05e-06	1.13e-06	4.92e-06	1.18e-06	1.03e-06	1.04e-06	1.24e-06	1.16e-06	4.71e-06	1.08e-06	1.11e-06	1.07e-06	3.81e-06
VEGF signaling pathway	3.8e-06	7.3e-07	3.53e-06	3.65e-06	8.58e-07	3.34e-06	3.67e-06	6.47e-07	3.19e-06	3.19e-06	1.04e-06	3.39e-06	1.47e-06	7.77e-07	2.73e-06	3.66e-06	3.94e-06	4.06e-06	1.21e-06	3.56e-06	7.76e-06	3.41e-06	7.76e-06	3.55e-06	3.56e-06	3.52e-06	3.66e-06	3.59e-06	3.54e-06	3.12e-06	4.14e-07	3.63e-06	2.15e-06	2.15e-06	3.54e-06	3.32e-06	3.65e-06	3.61e-06	7.69e-07	3.46e-06	3.66e-06	3.65e-06	3.49e-06	3.59e-06	1.21e-06	3.55e-06	3.56e-06	3.65e-06	2.28e-06
Focal adhesion	2.08e-05	3.48e-05	1.73e-05	1.75e-05	3.69e-06	1.53e-05	1.76e-05	2.86e-05	2.05e-05	2.05e-05	8.06e-06	1.68e-05	8.18e-06	4.35e-06	1.53e-05	1.76e-05	1.61e-05	1.56e-05	8.2e-06	1.72e-05	4.61e-06	1.67e-05	4.59e-06	1.73e-05	1.71e-05	1.79e-05	1.76e-05	1.66e-05	1.63e-05	5.01e-06	7.32e-06	1.74e-05	1.05e-05	1.05e-05	1.73e-05	1.75e-05	1.75e-05	1.72e-05	4.34e-06	1.66e-05	1.76e-05	1.75e-05	1.68e-05	1.71e-05	8.24e-06	1.74e-05	1.72e-05	1.75e-05	6.92e-06
ECM-receptor interaction	2.08e-05	3.47e-05	1.73e-05	1.75e-05	3.69e-06	1.53e-05	1.76e-05	2.86e-05	2.05e-05	2.05e-05	8.06e-06	1.68e-05	8.18e-06	4.35e-06	1.53e-05	1.76e-05	1.61e-05	1.56e-05	8.2e-06	1.72e-05	4.61e-06	1.67e-05	4.59e-06	1.73e-05	1.71e-05	1.79e-05	1.76e-05	1.66e-05	1.63e-05	5.01e-06	7.32e-06	1.74e-05	1.05e-05	1.05e-05	1.73e-05	1.75e-05	1.75e-05	1.72e-05	4.34e-06	1.66e-05	1.76e-05	1.75e-05	1.68e-05	1.71e-05	8.24e-06	1.74e-05	1.72e-05	1.75e-05	6.92e-06
Cell adhesion molecules (CAMs)	2.76e-09	1.62e-07	2.29e-09	6.47e-11	0	1.64e-08	0	9.12e-11	2.74e-09	2.72e-09	0	2.98e-09	0	0	5.83e-08	2.83e-10	7.29e-09	1.07e-07	0	1.05e-08	6.31e-11	1.37e-08	4.83e-11	8.24e-09	4.73e-10	4.36e-10	0	1.19e-09	5.61e-10	1.92e-10	1.8e-09	8.53e-10	0	0	7.91e-09	3.54e-09	5.68e-11	1.7e-09	0	1.19e-08	2.76e-10	1.33e-10	1.94e-09	4.57e-09	0	2.25e-09	1.1e-08	4.42e-10	9.72e-11
Adherens junction	0	6.12e-08	0	0	0	0	0	0	0	0	0	0	0	0	0	0	0	0	0	0	0	0	0	0	0	0	0	0	0	0	0	0	0	0	0	0	0	0	0	0	0	0	0	0	0	0	0	0	0
Tight junction	0	6.12e-08	0	0	0	0	0	0	0	0	0	0	0	0	0	0	0	0	0	0	0	0	0	0	0	0	0	0	0	0	0	0	0	0	0	0	0	0	0	0	0	0	0	0	0	0	0	0	0
Complement and coagulation cascades	2.08e-06	6.49e-05	2.41e-06	1.84e-06	6.28e-08	5.67e-06	1.82e-06	3.13e-07	2.57e-06	2.57e-06	2.75e-09	1.97e-06	7.52e-07	5.29e-07	6.26e-06	1.85e-06	2.77e-06	1.19e-05	1.38e-06	3.15e-06	1.56e-07	4.09e-06	1.54e-07	3.2e-06	2.32e-06	1.81e-06	1.82e-06	1.96e-06	2.08e-06	9.71e-08	2.17e-06	1.88e-06	5.47e-07	5.47e-07	3.15e-06	2.36e-06	1.84e-06	2.45e-06	5.66e-07	3.38e-06	1.85e-06	2.18e-06	2.56e-06	2.32e-06	1.48e-06	2.3e-06	3.19e-06	2.03e-06	1.95e-06
Antigen processing and presentation	4.18e-05	0.0001406	3.24e-05	3.01e-05	0.0001633	4.87e-05	2.9e-05	0.000191	4.73e-05	4.72e-05	0.0001829	4.1e-05	0.0001872	0.000167	7.3e-05	2.92e-05	4.5e-05	5.92e-05	0.0001464	3.33e-05	0.0001586	3.82e-05	0.0001588	4.25e-05	3.35e-05	2.89e-05	2.91e-05	4.31e-05	4.71e-05	0.0002179	0.0002139	3.18e-05	0.0001353	0.0001353	4.32e-05	3.59e-05	2.98e-05	3.26e-05	0.000167	3.57e-05	2.92e-05	2.98e-05	3.73e-05	3.44e-05	0.0001462	3.16e-05	3.34e-05	3.04e-05	0.0001175
Renin-angiotensin system	0.0003896	0.0001478	0.0004254	0.0004425	0.0003757	0.000375	0.0004423	0.0004479	0.0004437	0.0004434	0.0002656	0.0004396	0.0004081	0.000351	0.0003936	0.0004417	0.0004263	0.0003851	0.0004855	0.0004351	0.0003756	0.0004173	0.0003758	0.0004168	0.0004343	0.000424	0.0004406	0.0004326	0.0004467	0.0004733	0.0004564	0.000442	0.0003613	0.0003614	0.0004145	0.0003898	0.0004412	0.0004339	0.0003521	0.0004254	0.0004417	0.0004409	0.0004329	0.0004383	0.0004874	0.0004281	0.000435	0.0004396	0.0003567
NOD-like receptor signaling pathway	0.0005164	0.0002775	0.0006622	0.0006865	0.0003682	0.0005912	0.0006879	0.0004374	0.0006415	0.0006417	0.0002857	0.0006627	0.0004523	0.0003425	0.0005456	0.0006862	0.0006407	0.0005355	0.0007041	0.000668	0.0003612	0.0006405	0.0003609	0.0006503	0.0006716	0.0006602	0.0006848	0.0006575	0.0006675	0.00072	0.0005917	0.0006841	0.0004529	0.000453	0.000649	0.0005974	0.000685	0.0006723	0.000343	0.0006469	0.0006863	0.0006814	0.000668	0.0006764	0.000705	0.0006635	0.0006677	0.0006819	0.0003968
RIG-I-like receptor signaling pathway	0.00023	0.0001215	0.0002494	0.0002582	3.42e-05	0.0002254	0.0002597	5.36e-05	0.0002309	0.000231	7.25e-05	0.0002419	8.23e-05	4.47e-05	0.0001939	0.0002591	0.0002456	0.0002097	9.54e-05	0.0002519	0.0001774	0.0002428	0.0001771	0.0002431	0.0002522	0.0002489	0.0002588	0.0002449	0.0002409	9.5e-05	4.74e-05	0.0002559	0.0001251	0.0001251	0.0002422	0.0002262	0.000258	0.0002539	4.39e-05	0.0002465	0.0002591	0.0002571	0.0002473	0.0002528	9.57e-05	0.0002507	0.0002518	0.0002575	9.99e-05
Plant-pathogen interaction	0.001997	0.003291	0.002209	0.002155	0.003127	0.002209	0.002152	0.002751	0.00222	0.00222	0.00287	0.002221	0.002758	0.00313	0.002376	0.002156	0.002167	0.002264	0.002751	0.002183	0.002346	0.002203	0.002347	0.002172	0.002169	0.002265	0.002159	0.002196	0.002202	0.002487	0.002902	0.002168	0.00271	0.00271	0.002168	0.002445	0.002161	0.002165	0.003135	0.002188	0.002155	0.002172	0.002182	0.002166	0.00275	0.002208	0.002183	0.002156	0.002921
Hematopoietic cell lineage	0.0001196	8.19e-05	7.3e-05	7.58e-05	0.0003496	6.95e-05	7.35e-05	0.0004188	0.0001209	0.0001205	0.0001843	9.49e-05	0.0003291	0.0003029	0.0001272	7.39e-05	9.74e-05	9.31e-05	0.0003392	7.59e-05	0.0003253	7.48e-05	0.000326	7.41e-05	7.75e-05	7.06e-05	7.37e-05	9.35e-05	0.0001095	0.0004077	0.000399	7.88e-05	0.000233	0.000233	7.36e-05	7.66e-05	7.49e-05	7.54e-05	0.000305	8.01e-05	7.39e-05	7.55e-05	8.33e-05	8.04e-05	0.00034	7.38e-05	7.6e-05	7.49e-05	0.0002513
Fc gamma R-mediated phagocytosis	9.9e-06	8.4e-06	5.11e-06	4.27e-06	1.24e-06	1.03e-05	4.23e-06	1.3e-06	5.19e-06	5.19e-06	1.97e-06	4.05e-06	2.19e-06	1.18e-06	4.91e-06	4.23e-06	5.5e-06	9.48e-06	1.48e-06	4.69e-06	1.08e-05	6.05e-06	1.08e-05	5.12e-06	4.97e-06	4.11e-06	4.28e-06	4.64e-06	4.94e-06	4.61e-06	9.84e-07	4.21e-06	2.78e-06	2.77e-06	5.15e-06	4.88e-06	4.28e-06	5.03e-06	1.17e-06	5.4e-06	4.23e-06	4.27e-06	5.26e-06	4.78e-06	1.48e-06	4.87e-06	4.69e-06	4.57e-06	3.13e-06
Leukocyte transendothelial migration	0	6.12e-08	0	0	0	0	0	0	0	0	0	0	0	0	0	0	0	0	0	0	0	0	0	0	0	0	0	0	0	0	0	0	0	0	0	0	0	0	0	0	0	0	0	0	0	0	0	0	0
Long-term potentiation	4.22e-08	1.1e-10	8.06e-12	0	0	6.62e-11	0	0	1.81e-11	4.19e-12	0	0	0	0	2.01e-10	0	1.28e-10	2.78e-10	0	2.83e-11	0	5.08e-11	0	1.09e-10	6.6e-12	0	2.61e-11	0	1.64e-11	0	8.26e-12	0	0	0	9.95e-11	1.81e-10	0	7.42e-11	0	0	3.93e-12	0	0	0	0	6.37e-11	2.78e-11	3.38e-11	0
Synaptic vesicle cycle	1.21e-05	6.42e-06	4.1e-06	2.08e-06	9.98e-06	7.62e-06	1.97e-06	8.37e-06	4.29e-06	4.26e-06	6.48e-06	2.65e-06	1.08e-05	9.25e-06	8.06e-06	2.12e-06	5.07e-06	8.12e-06	6.97e-06	2.76e-06	2.77e-05	4.57e-06	2.78e-05	7.5e-06	2.83e-06	5.28e-06	2.22e-06	3.3e-06	4.46e-06	1.15e-05	1.14e-05	2.3e-06	8.02e-06	8.03e-06	8.3e-06	1.01e-05	2.27e-06	2.78e-06	9.35e-06	3.42e-06	2.12e-06	2.63e-06	3.39e-06	2.86e-06	7.14e-06	3.94e-06	2.77e-06	2.3e-06	1.13e-05
Neurotrophin signaling pathway	4.22e-08	1.1e-10	8.06e-12	0	0	6.62e-11	0	0	1.81e-11	4.19e-12	0	0	0	0	2.01e-10	0	1.28e-10	2.78e-10	0	2.83e-11	0	5.08e-11	0	1.09e-10	6.6e-12	0	2.61e-11	0	1.64e-11	0	8.26e-12	0	0	0	9.95e-11	1.81e-10	0	7.42e-11	0	0	3.93e-12	0	0	0	0	6.37e-11	2.78e-11	3.38e-11	0
Retrograde endocannabinoid signaling	0.0001208	9.97e-05	6.71e-05	6.35e-05	6.75e-06	9.21e-05	6.34e-05	3.55e-05	7.18e-05	7.16e-05	4.84e-05	6.23e-05	2.75e-05	1.5e-05	8.8e-05	6.36e-05	7.04e-05	0.0001206	2.2e-05	7.19e-05	4.13e-05	7.87e-05	4.12e-05	6.9e-05	6.79e-05	6.12e-05	6.37e-05	6.26e-05	6.36e-05	2.98e-05	1.21e-05	6.32e-05	2.67e-05	2.66e-05	6.81e-05	6.37e-05	6.35e-05	6.83e-05	1.49e-05	7.84e-05	6.36e-05	6.32e-05	6.92e-05	6.68e-05	2.2e-05	6.66e-05	7.2e-05	6.55e-05	2.43e-05
Glutamatergic synapse	0.0002975	0.0002751	0.0002424	0.0002461	0.0005003	0.000252	0.0002447	0.000481	0.0002703	0.0002701	0.0004823	0.0002633	0.00047	0.0004642	0.0003006	0.0002448	0.0002742	0.0002651	0.0004192	0.0002469	0.0005252	0.0002479	0.0005256	0.0002509	0.0002477	0.0002358	0.0002444	0.0002635	0.0002666	0.000522	0.0004494	0.0002482	0.0003899	0.0003899	0.0002514	0.0002353	0.000245	0.000247	0.0004646	0.0002512	0.0002448	0.0002446	0.0002517	0.0002498	0.0004185	0.0002424	0.0002469	0.000246	0.0004238
Cholinergic synapse	2.49e-05	1.04e-05	2.27e-05	2.12e-05	4.34e-05	3.22e-05	2.1e-05	5.42e-05	2.46e-05	2.47e-05	4.88e-05	2.18e-05	5.74e-05	5.03e-05	2.67e-05	2.1e-05	2.37e-05	2.66e-05	3.56e-05	2.16e-05	4.52e-05	2.58e-05	4.51e-05	2.21e-05	2.41e-05	2.02e-05	2.11e-05	2.65e-05	2.28e-05	6.02e-05	7.58e-05	2.13e-05	6.88e-05	6.87e-05	2.2e-05	2.26e-05	2.11e-05	2.26e-05	4.99e-05	2.24e-05	2.1e-05	2.1e-05	2.35e-05	2.23e-05	3.51e-05	2.22e-05	2.16e-05	2.17e-05	3.72e-05
Serotonergic synapse	2.21e-05	6.89e-06	1.05e-05	1.01e-05	2.34e-06	1.39e-05	1.01e-05	4.21e-06	1.01e-05	1.01e-05	5.34e-06	9.67e-06	4.42e-06	2.87e-06	1.27e-05	1.01e-05	1.17e-05	1.7e-05	4e-06	1.1e-05	1.68e-05	1.19e-05	1.68e-05	1.22e-05	1.06e-05	9.87e-06	1.01e-05	1.01e-05	1.02e-05	8.37e-06	2.9e-06	1.01e-05	5.62e-06	5.62e-06	1.23e-05	1.04e-05	1.01e-05	1.08e-05	2.81e-06	1.17e-05	1.01e-05	1.01e-05	1.06e-05	1.05e-05	4.02e-06	1.05e-05	1.1e-05	1.05e-05	5.61e-06
GABAergic synapse	0.0003878	0.0003356	0.0003034	0.0003074	0.000522	0.0003085	0.0003064	0.0005267	0.0003334	0.0003331	0.0005529	0.0003226	0.0005234	0.0004816	0.0003627	0.0003065	0.0003383	0.0003325	0.0004456	0.0003087	0.0006105	0.0003088	0.000611	0.0003171	0.0003082	0.0002985	0.0003062	0.0003233	0.0003264	0.0005689	0.0004655	0.0003093	0.0004269	0.0004269	0.0003184	0.0002987	0.0003065	0.0003079	0.0004822	0.000313	0.0003066	0.0003064	0.0003116	0.0003109	0.0004452	0.000304	0.0003088	0.0003075	0.0004591
Dopaminergic synapse	2.5e-05	7.69e-06	1.21e-05	1.2e-05	6.06e-06	1.44e-05	1.2e-05	8.06e-06	1.2e-05	1.19e-05	7.12e-06	1.16e-05	8.02e-06	5.97e-06	1.38e-05	1.2e-05	1.34e-05	1.66e-05	8.29e-06	1.27e-05	2e-05	1.32e-05	2.01e-05	1.32e-05	1.24e-05	1.16e-05	1.2e-05	1.21e-05	1.22e-05	1.31e-05	7.32e-06	1.2e-05	8.4e-06	8.4e-06	1.33e-05	1.19e-05	1.2e-05	1.25e-05	5.94e-06	1.33e-05	1.2e-05	1.2e-05	1.24e-05	1.23e-05	8.31e-06	1.22e-05	1.27e-05	1.23e-05	8.45e-06
Olfactory transduction	4.22e-08	1.1e-10	8.06e-12	0	0	6.62e-11	0	0	1.81e-11	4.19e-12	0	0	0	0	2.01e-10	0	1.28e-10	2.78e-10	0	2.83e-11	0	5.08e-11	0	1.09e-10	6.6e-12	0	2.61e-11	0	1.64e-11	0	8.26e-12	0	0	0	9.95e-11	1.81e-10	0	7.42e-11	0	0	3.93e-12	0	0	0	0	6.37e-11	2.78e-11	3.38e-11	0
Phototransduction	4.22e-08	1.1e-10	8.06e-12	0	0	6.62e-11	0	0	1.81e-11	4.19e-12	0	0	0	0	2.01e-10	0	1.28e-10	2.78e-10	0	2.83e-11	0	5.08e-11	0	1.09e-10	6.6e-12	0	2.61e-11	0	1.64e-11	0	8.26e-12	0	0	0	9.95e-11	1.81e-10	0	7.42e-11	0	0	3.93e-12	0	0	0	0	6.37e-11	2.78e-11	3.38e-11	0
Phototransduction - fly	4.22e-08	6.13e-08	8.06e-12	0	0	6.62e-11	0	0	1.81e-11	4.19e-12	0	0	0	0	2.01e-10	0	1.28e-10	2.78e-10	0	2.83e-11	0	5.08e-11	0	1.09e-10	6.6e-12	0	2.61e-11	0	1.64e-11	0	8.26e-12	0	0	0	9.95e-11	1.81e-10	0	7.42e-11	0	0	3.93e-12	0	0	0	0	6.37e-11	2.78e-11	3.38e-11	0
Regulation of actin cytoskeleton	7.94e-08	2.24e-07	2.33e-09	6.47e-11	0	1.69e-08	0	9.12e-11	2.92e-09	2.78e-09	0	2.98e-09	0	0	7.15e-08	8.29e-10	9.64e-09	1.18e-07	0	1.07e-08	6.31e-11	1.57e-08	4.83e-11	9.09e-09	5.59e-10	4.36e-10	4.71e-11	1.19e-09	7.4e-10	1.92e-10	2.36e-09	8.53e-10	0	0	8.71e-09	4.33e-09	5.68e-11	2.31e-09	0	1.19e-08	8.21e-10	1.33e-10	1.94e-09	4.57e-09	0	2.75e-09	1.11e-08	6.37e-10	9.72e-11
Insulin signaling pathway	0.001077	0.001396	0.001137	0.001169	0.001501	0.001073	0.00117	0.001459	0.001149	0.001149	0.001388	0.001184	0.001298	0.001488	0.001207	0.001169	0.001198	0.001093	0.001283	0.001155	0.00173	0.001129	0.001731	0.001184	0.001152	0.001128	0.001166	0.001189	0.001163	0.001449	0.001247	0.001171	0.001347	0.001346	0.001188	0.001069	0.001166	0.001155	0.001487	0.001147	0.001169	0.001164	0.00115	0.001163	0.001279	0.001141	0.001155	0.001165	0.001453
GnRH signaling pathway	7.16e-06	7.7e-06	1.6e-06	6.22e-07	3.83e-07	7.14e-06	5.59e-07	6.5e-07	2e-06	2e-06	9.25e-07	6.6e-07	7.13e-07	4.01e-07	2.22e-06	5.66e-07	1.64e-06	5.55e-06	2.72e-07	1.15e-06	2.99e-06	2.67e-06	2.99e-06	1.7e-06	1.42e-06	5.91e-07	6.28e-07	1.05e-06	1.42e-06	1.5e-06	5.75e-07	5.88e-07	6.29e-07	6.25e-07	1.75e-06	1.59e-06	6.28e-07	1.46e-06	4.02e-07	1.97e-06	5.67e-07	6.19e-07	1.77e-06	1.21e-06	2.68e-07	1.35e-06	1.15e-06	9.37e-07	8.5e-07
Progesterone-mediated oocyte maturation	4.18e-05	0.0001406	3.24e-05	3.01e-05	0.0001633	4.87e-05	2.9e-05	0.000191	4.73e-05	4.72e-05	0.0001829	4.1e-05	0.0001872	0.000167	7.3e-05	2.92e-05	4.5e-05	5.92e-05	0.0001464	3.33e-05	0.0001586	3.82e-05	0.0001588	4.25e-05	3.35e-05	2.89e-05	2.91e-05	4.31e-05	4.71e-05	0.0002179	0.0002139	3.18e-05	0.0001353	0.0001353	4.32e-05	3.59e-05	2.98e-05	3.26e-05	0.000167	3.57e-05	2.92e-05	2.98e-05	3.73e-05	3.44e-05	0.0001462	3.16e-05	3.34e-05	3.04e-05	0.0001175
Melanogenesis	4.16e-06	5.21e-07	1.64e-06	1.34e-06	3.8e-09	3.59e-06	1.33e-06	3.76e-08	1.64e-06	1.63e-06	4.03e-09	1.25e-06	1.62e-07	6.89e-09	1.64e-06	1.33e-06	1.49e-06	2.72e-06	4.1e-07	1.45e-06	9.91e-08	1.95e-06	9.71e-08	1.56e-06	1.59e-06	1.28e-06	1.34e-06	1.36e-06	1.48e-06	5.69e-08	1.05e-07	1.31e-06	4.06e-07	4.07e-07	1.56e-06	1.51e-06	1.34e-06	1.63e-06	6.02e-09	1.65e-06	1.33e-06	1.33e-06	1.66e-06	1.53e-06	4.15e-07	1.64e-06	1.45e-06	1.46e-06	3.11e-07
Adipocytokine signaling pathway	0.0005601	0.0006192	0.0002627	0.0002462	0.001118	0.0003892	0.0002398	0.0009743	0.0003813	0.0003804	0.001067	0.000315	0.0008695	0.001067	0.0004704	0.0002406	0.0003037	0.0003785	0.0008521	0.0002612	0.0007054	0.0003017	0.0007066	0.0002789	0.000272	0.0002331	0.000242	0.0002938	0.0003117	0.00095	0.000888	0.0002521	0.0006475	0.0006475	0.0002788	0.0002667	0.0002435	0.0002659	0.001068	0.0002932	0.0002407	0.0002437	0.0002924	0.0002682	0.0008499	0.0002567	0.0002612	0.0002479	0.0008505
Type II diabetes mellitus	0.0002417	0.0002627	0.0002664	0.0002596	0.0003145	0.0002426	0.0002596	0.0002978	0.0002581	0.0002581	0.0002749	0.0002624	0.0002894	0.000318	0.0002623	0.0002604	0.0002582	0.0002439	0.0003091	0.0002571	0.0003155	0.0002543	0.0003158	0.0002597	0.0002573	0.0002824	0.000261	0.0002613	0.0002635	0.0002922	0.0003312	0.0002612	0.0002999	0.0003	0.0002604	0.0003109	0.0002611	0.0002571	0.0003182	0.0002559	0.0002604	0.0002636	0.0002576	0.0002584	0.0003098	0.000267	0.0002571	0.0002588	0.0003191
Type I diabetes mellitus	0.0004638	0.0004186	0.0004413	0.0004516	0.000527	0.0004333	0.0004518	0.0004416	0.0004456	0.0004455	0.0005298	0.0004553	0.0004918	0.000505	0.0004503	0.0004512	0.0004544	0.0004217	0.0004786	0.0004477	0.0004862	0.0004411	0.0004862	0.0004641	0.0004481	0.0004363	0.0004507	0.0004523	0.0004479	0.0004933	0.0004391	0.0004512	0.0004685	0.0004685	0.0004669	0.0004114	0.0004503	0.0004488	0.0005052	0.0004502	0.0004513	0.0004488	0.0004473	0.0004505	0.0004777	0.0004421	0.0004476	0.0004511	0.0004943
Aldosterone-regulated sodium reabsorption	4.34e-05	1.6e-05	4.99e-05	5.09e-05	6.45e-05	4.52e-05	5.09e-05	5.08e-05	4.92e-05	4.92e-05	4.13e-05	5.14e-05	5.84e-05	6.06e-05	4.6e-05	5.08e-05	5.1e-05	4.04e-05	6.33e-05	4.94e-05	4.93e-05	4.8e-05	4.93e-05	4.83e-05	5.01e-05	5.04e-05	5.08e-05	5.06e-05	5.19e-05	5.16e-05	6.27e-05	5.1e-05	5.34e-05	5.34e-05	4.81e-05	4.87e-05	5.09e-05	5e-05	6.09e-05	4.8e-05	5.08e-05	5.16e-05	4.99e-05	5.04e-05	6.37e-05	5e-05	4.93e-05	5.06e-05	6.1e-05
Endocrine and other factor-regulated calcium reabsorption	4.46e-05	1.61e-05	4.99e-05	5.09e-05	6.45e-05	4.53e-05	5.09e-05	5.08e-05	4.92e-05	4.92e-05	4.13e-05	5.14e-05	5.84e-05	6.06e-05	4.65e-05	5.08e-05	5.11e-05	4.13e-05	6.33e-05	4.95e-05	4.93e-05	4.82e-05	4.93e-05	4.84e-05	5.01e-05	5.04e-05	5.08e-05	5.06e-05	5.19e-05	5.16e-05	6.27e-05	5.1e-05	5.34e-05	5.34e-05	4.82e-05	4.87e-05	5.09e-05	5e-05	6.09e-05	4.81e-05	5.08e-05	5.16e-05	5e-05	5.04e-05	6.37e-05	5e-05	4.95e-05	5.06e-05	6.1e-05
Vasopressin-regulated water reabsorption	1.21e-05	6.42e-06	4.1e-06	2.08e-06	9.98e-06	7.62e-06	1.97e-06	8.37e-06	4.29e-06	4.26e-06	6.48e-06	2.65e-06	1.08e-05	9.25e-06	8.06e-06	2.12e-06	5.07e-06	8.12e-06	6.97e-06	2.76e-06	2.77e-05	4.57e-06	2.78e-05	7.5e-06	2.83e-06	5.28e-06	2.22e-06	3.3e-06	4.46e-06	1.15e-05	1.14e-05	2.3e-06	8.02e-06	8.03e-06	8.3e-06	1.01e-05	2.27e-06	2.78e-06	9.35e-06	3.42e-06	2.12e-06	2.63e-06	3.39e-06	2.86e-06	7.14e-06	3.94e-06	2.77e-06	2.3e-06	1.13e-05
Proximal tubule bicarbonate reclamation	0.0001316	8.81e-05	9.47e-05	9.34e-05	0.0001076	0.000108	9.3e-05	0.0001399	0.000106	0.0001059	0.0001072	9.48e-05	0.0001161	0.0001097	0.0001042	9.31e-05	0.0001039	0.0001035	0.0001043	9.45e-05	0.0001548	9.91e-05	0.0001549	9.37e-05	9.62e-05	9.09e-05	9.32e-05	9.73e-05	9.82e-05	0.0001315	0.0001209	9.34e-05	0.000111	0.000111	9.33e-05	9.28e-05	9.32e-05	9.55e-05	0.0001096	9.79e-05	9.31e-05	9.4e-05	9.71e-05	9.5e-05	0.0001045	9.41e-05	9.45e-05	9.35e-05	0.0001081
Salivary secretion	4.34e-05	1.6e-05	4.99e-05	5.09e-05	6.45e-05	4.52e-05	5.09e-05	5.08e-05	4.92e-05	4.92e-05	4.13e-05	5.14e-05	5.84e-05	6.06e-05	4.6e-05	5.08e-05	5.1e-05	4.04e-05	6.33e-05	4.94e-05	4.93e-05	4.8e-05	4.93e-05	4.83e-05	5.01e-05	5.04e-05	5.08e-05	5.06e-05	5.19e-05	5.16e-05	6.27e-05	5.1e-05	5.34e-05	5.34e-05	4.81e-05	4.87e-05	5.09e-05	5e-05	6.09e-05	4.8e-05	5.08e-05	5.16e-05	4.99e-05	5.04e-05	6.37e-05	5e-05	4.93e-05	5.06e-05	6.1e-05
Gastric acid secretion	4.34e-05	1.6e-05	4.99e-05	5.09e-05	6.45e-05	4.52e-05	5.09e-05	5.08e-05	4.92e-05	4.92e-05	4.13e-05	5.14e-05	5.84e-05	6.06e-05	4.6e-05	5.08e-05	5.1e-05	4.04e-05	6.33e-05	4.94e-05	4.93e-05	4.8e-05	4.93e-05	4.83e-05	5.01e-05	5.04e-05	5.08e-05	5.06e-05	5.19e-05	5.16e-05	6.27e-05	5.1e-05	5.34e-05	5.34e-05	4.81e-05	4.87e-05	5.09e-05	5e-05	6.09e-05	4.8e-05	5.08e-05	5.16e-05	4.99e-05	5.04e-05	6.37e-05	5e-05	4.93e-05	5.06e-05	6.1e-05
Pancreatic secretion	5.01e-05	1.63e-05	4.99e-05	5.09e-05	6.46e-05	4.55e-05	5.09e-05	5.09e-05	4.93e-05	4.93e-05	4.15e-05	5.14e-05	5.86e-05	6.07e-05	4.74e-05	5.09e-05	5.14e-05	4.26e-05	6.33e-05	4.96e-05	5.06e-05	4.84e-05	5.06e-05	4.85e-05	5.02e-05	5.04e-05	5.08e-05	5.07e-05	5.2e-05	5.22e-05	6.28e-05	5.1e-05	5.36e-05	5.36e-05	4.83e-05	4.89e-05	5.09e-05	5.01e-05	6.11e-05	4.83e-05	5.09e-05	5.16e-05	5.01e-05	5.05e-05	6.37e-05	5.01e-05	4.96e-05	5.06e-05	6.12e-05
Carbohydrate digestion and absorption	0.0008778	0.0005738	0.001082	0.001128	0.001458	0.0009408	0.001127	0.001032	0.001071	0.001071	0.0009491	0.001143	0.001212	0.001315	0.001038	0.001125	0.001078	0.000907	0.00143	0.001095	0.0009558	0.001043	0.0009561	0.001058	0.0011	0.001082	0.001122	0.001106	0.001133	0.001162	0.001247	0.001128	0.00108	0.00108	0.001054	0.0009856	0.001124	0.001099	0.00132	0.00106	0.001125	0.001129	0.001097	0.001112	0.001434	0.001087	0.001095	0.001117	0.001306
Protein digestion and absorption	0.000314	0.0004203	0.0001875	0.0001935	0.002396	0.0002051	0.0001761	0.002229	0.0004223	0.0004203	0.001201	0.0003382	0.002104	0.002094	0.0006088	0.0001784	0.0003355	0.0003909	0.002156	0.0002082	0.001796	0.0002054	0.001801	0.0002133	0.0002085	0.0001728	0.0001763	0.0003247	0.0004288	0.002501	0.00256	0.0002152	0.001432	0.001432	0.0002078	0.0002348	0.0001876	0.0001942	0.002111	0.0002564	0.0001784	0.0001884	0.000255	0.0002324	0.002159	0.0001909	0.0002091	0.0001915	0.001617
Fat digestion and absorption	5.61e-07	2.65e-08	4.95e-08	3.64e-08	6.15e-11	1.54e-07	3.6e-08	1.31e-09	5.94e-08	5.94e-08	5.45e-11	3.82e-08	4.3e-09	1.87e-10	2.35e-07	3.7e-08	8.85e-08	2.42e-07	1.11e-08	6.57e-08	2.57e-09	7.42e-08	2.52e-09	6.23e-08	4.25e-08	3.56e-08	3.82e-08	3.84e-08	4.34e-08	2.97e-09	8.4e-09	3.66e-08	1.08e-08	1.08e-08	6.23e-08	4.85e-08	3.65e-08	5.12e-08	1.63e-10	7.22e-08	3.71e-08	3.67e-08	5.42e-08	4.47e-08	1.12e-08	5e-08	6.61e-08	5.04e-08	8.01e-09
Bile secretion	0.0001623	2.22e-05	6.06e-05	5.95e-05	6.58e-05	6.99e-05	5.92e-05	5.18e-05	6.05e-05	6.04e-05	4.35e-05	5.95e-05	6.13e-05	6.18e-05	6.59e-05	5.94e-05	6.36e-05	6.92e-05	6.6e-05	6.04e-05	6.07e-05	6.27e-05	6.08e-05	5.98e-05	6.08e-05	5.85e-05	5.96e-05	5.98e-05	6.18e-05	5.66e-05	6.44e-05	5.93e-05	5.75e-05	5.75e-05	5.96e-05	6.05e-05	5.94e-05	6.14e-05	6.21e-05	6.23e-05	5.94e-05	6.01e-05	6.16e-05	6.04e-05	6.64e-05	6.07e-05	6.03e-05	6.02e-05	6.49e-05
Mineral absorption	0.0002893	0.0003822	0.0002904	0.0002942	0.0003657	0.0002965	0.0002932	0.0004512	0.0003123	0.0003123	0.000326	0.0002986	0.0004147	0.0003602	0.0002973	0.0002929	0.0003034	0.0002783	0.0003712	0.0002933	0.0003833	0.0002935	0.0003837	0.0003045	0.0002953	0.0002848	0.0002928	0.0003043	0.0003081	0.0004257	0.0004498	0.0002947	0.0003796	0.0003797	0.0003065	0.0002762	0.0002932	0.0002944	0.0003603	0.0002969	0.000293	0.0002931	0.0002972	0.0002964	0.0003716	0.0002897	0.0002932	0.0002936	0.0003254
Alzheimers disease	0.001207	0.001043	0.001369	0.001412	0.0009855	0.001267	0.001414	0.0009541	0.001356	0.001356	0.0008529	0.001385	0.001007	0.0009642	0.00126	0.001412	0.001358	0.001276	0.001193	0.001397	0.0009165	0.001358	0.0009159	0.001368	0.001391	0.001359	0.001409	0.001365	0.001375	0.001003	0.0009991	0.001406	0.001016	0.001016	0.001366	0.001247	0.001409	0.001393	0.0009657	0.001374	0.001412	0.001413	0.001379	0.001396	0.001198	0.001374	0.001397	0.001406	0.001069
Parkinsons disease	0.0001064	0.0001617	0.0001167	0.0001153	9.71e-05	0.0001347	0.0001149	0.0001751	0.0001334	0.0001333	6.33e-05	0.0001144	0.000107	8.39e-05	0.0001223	0.0001148	0.0001298	0.0001366	0.0001347	0.0001186	0.0002139	0.0001237	0.0002141	0.000117	0.0001185	0.0001109	0.0001146	0.000118	0.0001224	0.000188	0.0001238	0.0001154	0.0001017	0.0001017	0.0001169	0.0001115	0.000115	0.0001182	8.43e-05	0.0001199	0.0001147	0.0001146	0.0001202	0.0001177	0.000135	0.0001155	0.0001186	0.0001159	0.0001044
Amyotrophic lateral sclerosis (ALS)	0.0002177	0.0003777	0.0001562	0.0001547	5.18e-05	0.0001793	0.0001548	6e-05	0.0001509	0.0001509	8.12e-05	0.0001479	9.19e-05	5.83e-05	0.0001736	0.0001549	0.0001629	0.000225	7.64e-05	0.0001654	0.0001441	0.0001713	0.0001439	0.0001603	0.0001592	0.0001488	0.0001549	0.0001544	0.0001512	0.0001012	8.07e-05	0.0001537	0.0001177	0.0001176	0.0001598	0.0001474	0.0001543	0.0001596	5.78e-05	0.0001814	0.0001549	0.0001538	0.0001597	0.000157	7.62e-05	0.0001561	0.0001656	0.0001569	8.56e-05
Huntingtons disease	0.0003688	0.0005921	0.0003686	0.0003703	0.0002989	0.0003959	0.0003706	0.000214	0.0003671	0.000367	0.0002636	0.0003674	0.000227	0.0002916	0.0003852	0.0003703	0.0003655	0.000428	0.0002782	0.0003806	0.0001987	0.000387	0.0001981	0.0003698	0.000375	0.0003566	0.0003699	0.0003602	0.0003579	0.0001826	0.0001854	0.0003685	0.0002697	0.0002696	0.0003685	0.0003398	0.0003694	0.000375	0.0002919	0.0003864	0.0003703	0.0003675	0.0003736	0.0003715	0.0002774	0.000368	0.0003807	0.0003722	0.0003177
Prion diseases	2.19e-05	0.0001541	9.36e-06	8.06e-06	1.33e-06	1.73e-05	7.98e-06	3.79e-06	1.01e-05	1e-05	1.11e-05	8.63e-06	5.64e-06	3.04e-06	1.99e-05	8.1e-06	1.07e-05	3.21e-05	3.78e-06	1.15e-05	7.15e-06	1.39e-05	7.08e-06	1.18e-05	9.53e-06	7.83e-06	8.11e-06	8.41e-06	9.23e-06	6.83e-06	4.44e-06	8.15e-06	4.04e-06	3.99e-06	1.18e-05	9.66e-06	8.08e-06	9.74e-06	3.05e-06	1.39e-05	8.09e-06	8e-06	1.03e-05	9.17e-06	3.71e-06	9.19e-06	1.15e-05	8.6e-06	5.52e-06
Cocaine addiction	2.1e-05	6.77e-06	1.03e-05	1.01e-05	2.34e-06	1.26e-05	1.01e-05	4.19e-06	9.9e-06	9.88e-06	5.34e-06	9.62e-06	4.42e-06	2.87e-06	1.17e-05	1.01e-05	1.14e-05	1.47e-05	4e-06	1.08e-05	1.68e-05	1.15e-05	1.68e-05	1.14e-05	1.05e-05	9.82e-06	1.01e-05	1.01e-05	1e-05	8.36e-06	2.81e-06	1e-05	5.62e-06	5.62e-06	1.15e-05	1.02e-05	1.01e-05	1.06e-05	2.81e-06	1.15e-05	1.01e-05	1.01e-05	1.05e-05	1.04e-05	4.02e-06	1.04e-05	1.08e-05	1.04e-05	5.6e-06
Amphetamine addiction	2.1e-05	6.77e-06	1.03e-05	1.01e-05	2.34e-06	1.26e-05	1.01e-05	4.19e-06	9.9e-06	9.88e-06	5.34e-06	9.62e-06	4.42e-06	2.87e-06	1.17e-05	1.01e-05	1.14e-05	1.47e-05	4e-06	1.08e-05	1.68e-05	1.15e-05	1.68e-05	1.14e-05	1.05e-05	9.82e-06	1.01e-05	1.01e-05	1e-05	8.36e-06	2.81e-06	1e-05	5.62e-06	5.62e-06	1.15e-05	1.02e-05	1.01e-05	1.06e-05	2.81e-06	1.15e-05	1.01e-05	1.01e-05	1.05e-05	1.04e-05	4.02e-06	1.04e-05	1.08e-05	1.04e-05	5.6e-06
Morphine addiction	3.18e-05	1.19e-05	1.72e-05	1.3e-05	7.44e-06	4.26e-05	1.26e-05	1.09e-05	2.01e-05	2.02e-05	1.41e-05	1.31e-05	1.24e-05	1e-05	2.35e-05	1.26e-05	1.78e-05	4.27e-05	8.24e-06	1.66e-05	2.14e-05	2.59e-05	2.14e-05	1.82e-05	1.8e-05	1.23e-05	1.28e-05	1.52e-05	1.56e-05	1.67e-05	1.43e-05	1.28e-05	1.49e-05	1.49e-05	1.82e-05	1.64e-05	1.29e-05	1.69e-05	9.87e-06	2.01e-05	1.26e-05	1.28e-05	1.86e-05	1.55e-05	8.19e-06	1.6e-05	1.67e-05	1.41e-05	1e-05
Alcoholism	2.8e-05	2.35e-05	1.84e-05	1.62e-05	2.36e-06	3.15e-05	1.61e-05	4.45e-06	1.91e-05	1.91e-05	5.35e-06	1.55e-05	5.13e-06	2.9e-06	2.02e-05	1.61e-05	1.84e-05	3.12e-05	5.85e-06	1.87e-05	1.72e-05	2.32e-05	1.73e-05	2.11e-05	1.87e-05	1.58e-05	1.62e-05	1.66e-05	1.7e-05	8.72e-06	3.69e-06	1.61e-05	7.43e-06	7.43e-06	2.15e-05	1.72e-05	1.62e-05	1.85e-05	2.84e-06	2.1e-05	1.61e-05	1.61e-05	1.91e-05	1.77e-05	5.88e-06	1.78e-05	1.87e-05	1.7e-05	6.92e-06
Bacterial invasion of epithelial cells	0.003387	0.002559	0.004296	0.004459	0.0004912	0.003758	0.004484	0.000697	0.003933	0.003935	0.001654	0.004205	0.001374	0.0007745	0.003366	0.004473	0.004095	0.003677	0.001691	0.004368	0.001594	0.004167	0.001588	0.004193	0.004336	0.0043	0.004463	0.004165	0.004133	0.001212	0.0007246	0.00442	0.001813	0.001814	0.004167	0.003842	0.004454	0.00436	0.0007641	0.004216	0.004473	0.004433	0.004251	0.004357	0.001698	0.004317	0.004368	0.004439	0.001463
Vibrio cholerae infection	6.69e-05	0.0005468	5.53e-05	5.15e-05	1.97e-06	7.82e-05	5.14e-05	1.88e-06	5.71e-05	5.7e-05	8.6e-06	5.06e-05	9.19e-06	4.9e-06	7.99e-05	5.17e-05	5.76e-05	0.0001429	1.64e-05	7.48e-05	2.1e-05	8.18e-05	2.09e-05	6.09e-05	5.83e-05	4.99e-05	5.14e-05	5.11e-05	5.15e-05	1.05e-05	6.68e-06	5.2e-05	1.84e-05	1.84e-05	6.09e-05	5.62e-05	5.14e-05	5.93e-05	4.78e-06	8.17e-05	5.17e-05	5.11e-05	6.06e-05	5.54e-05	1.65e-05	5.44e-05	7.49e-05	5.34e-05	1.53e-05
Vibrio cholerae pathogenic cycle	0.001545	0.003987	0.001546	0.001338	0.001758	0.002712	0.001315	0.001764	0.001754	0.001753	0.001479	0.001389	0.001732	0.001604	0.001934	0.001315	0.00152	0.002658	0.001719	0.001492	0.001625	0.001849	0.001627	0.001612	0.001524	0.001309	0.001324	0.001452	0.00155	0.001809	0.001756	0.001335	0.001473	0.001472	0.001629	0.001466	0.001333	0.001511	0.001609	0.00161	0.001315	0.001322	0.001627	0.001473	0.00172	0.001475	0.001495	0.001376	0.001537
Epithelial cell signaling in Helicobacter pylori infection	0.001379	0.002166	0.001734	0.001752	0.004784	0.001634	0.001743	0.003545	0.001851	0.001852	0.004248	0.001947	0.003782	0.004631	0.002429	0.001743	0.001833	0.001647	0.003675	0.001732	0.002439	0.001705	0.00244	0.00172	0.001744	0.001747	0.00174	0.00188	0.001841	0.003556	0.003963	0.001775	0.003465	0.003465	0.001711	0.001792	0.001748	0.001731	0.004634	0.001705	0.001743	0.001735	0.001764	0.001757	0.003658	0.001735	0.001732	0.001738	0.003809
Pathogenic Escherichia coli infection	1.92e-06	0.00063	1.84e-06	7.01e-08	3.07e-09	8.01e-06	7.8e-09	1.53e-06	2.26e-06	2.24e-06	0	1.93e-06	0	0	3.71e-05	3.55e-07	5.13e-06	6.64e-05	0	6.72e-06	2.33e-07	9.16e-06	2.38e-07	7.33e-06	5.77e-07	2.96e-07	2.31e-08	9.12e-07	8.83e-07	1.63e-07	1.39e-06	5.38e-07	9.83e-09	9.59e-09	7.12e-06	2.52e-06	6.81e-08	1.4e-06	0	3.05e-06	3.17e-07	1.05e-07	1.92e-06	1.18e-06	0	1.67e-06	7.01e-06	4.77e-07	6.01e-08
Shigellosis	1.32e-05	0.00101	1.46e-05	7.64e-06	4.1e-08	4.7e-05	7.34e-06	5.53e-07	1.69e-05	1.69e-05	1.1e-08	1.1e-05	8.71e-07	3.79e-08	8.77e-05	7.94e-06	2.03e-05	0.0001603	2.25e-06	2.62e-05	1.05e-06	3.61e-05	1.03e-06	2.42e-05	1.19e-05	7.66e-06	7.48e-06	1.04e-05	1.11e-05	8.88e-07	3.46e-06	8.53e-06	2.29e-06	2.29e-06	2.38e-05	1.57e-05	7.67e-06	1.42e-05	3.31e-08	2.5e-05	7.87e-06	7.62e-06	1.61e-05	1.2e-05	2.27e-06	1.34e-05	2.69e-05	9.43e-06	1.72e-06
Salmonella infection	0.0006544	0.002169	0.0005384	0.0005168	0.001336	0.0007034	0.0005104	0.001679	0.0006353	0.0006355	0.001415	0.00058	0.001553	0.001421	0.000921	0.0005118	0.0006429	0.0009479	0.001225	0.0005616	0.001476	0.0006119	0.001477	0.0006108	0.000549	0.0004967	0.0005105	0.0006294	0.0006163	0.001836	0.001895	0.0005284	0.00143	0.00143	0.0006126	0.0005525	0.0005147	0.0005435	0.001418	0.0005711	0.0005116	0.0005146	0.0005732	0.0005491	0.00122	0.0005313	0.000563	0.0005216	0.001091
Pertussis	0.001087	0.01805	0.001148	0.0009721	0.003106	0.002129	0.0009562	0.003421	0.001375	0.001377	0.00279	0.001128	0.003255	0.003626	0.002445	0.0009617	0.001183	0.003213	0.002546	0.001401	0.0006122	0.001705	0.0006084	0.001281	0.001201	0.0009314	0.0009597	0.001318	0.001128	0.002967	0.004895	0.001004	0.003962	0.003961	0.00127	0.00125	0.0009692	0.001187	0.003603	0.00157	0.0009605	0.0009634	0.001293	0.001124	0.002517	0.001111	0.001407	0.001019	0.0023
Legionellosis	0.002448	0.00273	0.002529	0.002467	0.003067	0.002442	0.002466	0.003064	0.002522	0.002522	0.003085	0.002515	0.00303	0.00309	0.002639	0.002473	0.002502	0.00258	0.002947	0.002489	0.003082	0.002467	0.003085	0.002507	0.002456	0.002646	0.002477	0.002497	0.002525	0.002964	0.003165	0.002484	0.002888	0.002889	0.002509	0.002893	0.002479	0.002458	0.003095	0.002476	0.002473	0.002496	0.00248	0.002466	0.002952	0.002537	0.002489	0.002465	0.003028
Leishmaniasis	1.03e-06	3.19e-08	3.04e-08	4.86e-12	0	2.88e-07	0	2.14e-09	1.07e-08	9.67e-09	0	3.69e-09	0	0	8.41e-08	3.16e-09	1.03e-07	2.33e-07	0	2.95e-08	0	5.74e-08	1.34e-10	1.46e-07	1.22e-08	6.07e-09	2.64e-09	6.66e-10	2.05e-08	5.73e-10	9.4e-09	4.52e-11	0	0	1.46e-07	4.31e-08	4.26e-12	4.63e-08	0	4.55e-08	3.39e-09	5.27e-10	1.8e-08	2.06e-08	0	3.39e-08	2.98e-08	1.91e-08	5.51e-12
Chagas disease (American trypanosomiasis)	0.0002149	0.0001871	9.43e-05	9.56e-05	0.0001739	0.0001038	9.47e-05	0.0001567	0.0001045	0.0001041	0.0001033	0.0001013	0.0001773	0.000152	0.0001579	9.55e-05	0.0001179	0.0002005	0.0001725	0.0001063	0.000274	0.0001078	0.0002744	0.000103	9.79e-05	9.13e-05	9.52e-05	0.0001043	0.0001098	0.0002339	0.0001867	9.69e-05	0.0001416	0.0001416	0.0001023	9.86e-05	9.5e-05	9.88e-05	0.000153	0.0001233	9.55e-05	9.51e-05	0.0001008	9.99e-05	0.0001729	9.7e-05	0.0001066	9.84e-05	0.0001503
African trypanosomiasis	0.0006165	0.0002785	0.0006134	0.0006363	0.0002166	0.000553	0.0006385	0.0002551	0.0005786	0.0005786	0.0005507	0.0006155	0.0003956	0.0002686	0.0005575	0.0006377	0.0006073	0.0006051	0.0003745	0.0006318	0.0004152	0.0006078	0.0004148	0.0006069	0.000623	0.0006125	0.0006363	0.0006074	0.0006069	0.0004404	0.0002936	0.0006328	0.0003439	0.000344	0.0006029	0.0005624	0.000635	0.0006264	0.0002657	0.0006297	0.0006377	0.0006336	0.0006156	0.0006276	0.000376	0.0006198	0.0006319	0.0006361	0.0003025
Toxoplasmosis	6.68e-06	1.35e-06	7.43e-07	3.82e-07	4.63e-07	3.36e-06	3.35e-07	3.14e-07	1.12e-06	1.11e-06	5.62e-07	4e-07	5.98e-07	4.38e-07	2.7e-06	3.59e-07	1.46e-06	5.38e-06	1.36e-07	1.01e-06	4.07e-06	1.95e-06	4.08e-06	1.77e-06	9.09e-07	4.03e-07	3.6e-07	6.49e-07	6.84e-07	1.66e-06	5.38e-07	3.62e-07	6.63e-07	6.63e-07	1.85e-06	1.04e-06	3.57e-07	8.48e-07	4.31e-07	2.55e-06	3.6e-07	3.73e-07	8.9e-07	7.13e-07	1.37e-07	7.79e-07	1.02e-06	6.49e-07	8.5e-07
Amoebiasis	0.0001807	0.0001245	0.0001652	0.0001673	0.0003395	0.0001697	0.0001659	0.000462	0.0001914	0.0001913	0.0005319	0.0001877	0.0004201	0.0003945	0.000213	0.0001659	0.0001905	0.0001601	0.0004421	0.0001648	0.0004551	0.0001647	0.0004553	0.000169	0.0001691	0.0001606	0.0001655	0.0001867	0.0001955	0.0007125	0.0005547	0.0001712	0.000311	0.0003107	0.0001673	0.0001671	0.0001669	0.0001676	0.0003926	0.0001628	0.0001659	0.0001664	0.0001763	0.0001735	0.000441	0.0001645	0.0001648	0.0001667	0.0002896
Staphylococcus aureus infection	0.00727	0.001833	0.009571	0.009953	0.000549	0.00828	0.01001	0.0006196	0.008708	0.008712	0.0008487	0.009275	0.001838	0.0005364	0.006941	0.009984	0.008998	0.007823	0.003438	0.009705	0.00215	0.009241	0.002136	0.009269	0.009666	0.009613	0.009964	0.009197	0.009142	0.001043	0.0005287	0.00985	0.003398	0.0034	0.009235	0.008527	0.009942	0.009714	0.0005309	0.009314	0.009984	0.009894	0.009455	0.009693	0.003461	0.009618	0.009701	0.009899	0.002823
Tuberculosis	0.002057	0.001684	0.001827	0.001789	0.002014	0.001735	0.001788	0.001891	0.001791	0.00179	0.002002	0.001806	0.001984	0.001968	0.001812	0.001793	0.001799	0.001718	0.001954	0.001777	0.002211	0.001765	0.002213	0.001856	0.001779	0.00191	0.001798	0.001788	0.00183	0.001927	0.001926	0.001797	0.001841	0.001841	0.001869	0.002058	0.001797	0.001781	0.001973	0.001798	0.001793	0.001803	0.001786	0.001789	0.001958	0.001831	0.001777	0.001786	0.002032
Hepatitis C	1.14e-06	2.56e-07	1.52e-06	1.59e-06	4.08e-10	1.3e-06	1.6e-06	3.67e-09	1.38e-06	1.38e-06	3.01e-09	1.47e-06	1.92e-07	8.34e-09	1.06e-06	1.59e-06	1.43e-06	1.14e-06	4.96e-07	1.54e-06	1.19e-07	1.46e-06	1.16e-07	1.47e-06	1.54e-06	1.53e-06	1.59e-06	1.45e-06	1.44e-06	2.09e-08	5.67e-09	1.57e-06	4.72e-07	4.73e-07	1.46e-06	1.34e-06	1.58e-06	1.55e-06	7.28e-09	1.48e-06	1.59e-06	1.58e-06	1.5e-06	1.54e-06	5e-07	1.53e-06	1.53e-06	1.58e-06	3.55e-07
Measles	1.14e-06	2.56e-07	1.52e-06	1.59e-06	4.08e-10	1.3e-06	1.6e-06	3.67e-09	1.38e-06	1.38e-06	3.01e-09	1.47e-06	1.92e-07	8.34e-09	1.06e-06	1.59e-06	1.43e-06	1.14e-06	4.96e-07	1.54e-06	1.19e-07	1.46e-06	1.16e-07	1.47e-06	1.54e-06	1.53e-06	1.59e-06	1.45e-06	1.44e-06	2.09e-08	5.67e-09	1.57e-06	4.72e-07	4.73e-07	1.46e-06	1.34e-06	1.58e-06	1.55e-06	7.28e-09	1.48e-06	1.59e-06	1.58e-06	1.5e-06	1.54e-06	5e-07	1.53e-06	1.53e-06	1.58e-06	3.55e-07
Influenza A	1.9e-05	7.22e-06	6.71e-06	6.41e-06	4.11e-05	9.9e-06	6.24e-06	4.48e-05	9.23e-06	9.24e-06	5.05e-05	8.39e-06	5.2e-05	4.3e-05	1.64e-05	6.3e-06	1.32e-05	1.37e-05	2.56e-05	7.1e-06	8.1e-05	8.55e-06	8.11e-05	7.91e-06	7.49e-06	6.1e-06	6.26e-06	1.16e-05	1.02e-05	6.09e-05	5.28e-05	6.83e-06	4.73e-05	4.73e-05	7.9e-06	9.37e-06	6.39e-06	7.02e-06	4.28e-05	8.18e-06	6.3e-06	6.5e-06	7.54e-06	7.21e-06	2.54e-05	6.75e-06	7.11e-06	6.6e-06	3.56e-05
Herpes simplex infection	6.23e-06	1.36e-06	2.2e-06	1.95e-06	1.63e-09	4.23e-06	1.93e-06	4.34e-08	2.37e-06	2.37e-06	3.55e-09	1.83e-06	2.32e-07	1.01e-08	2.5e-06	1.94e-06	2.35e-06	4.15e-06	5.98e-07	2.28e-06	1.43e-07	3.07e-06	1.43e-07	2.85e-06	2.38e-06	1.92e-06	1.94e-06	1.93e-06	1.99e-06	7.09e-08	2.82e-07	1.91e-06	5.77e-07	5.78e-07	2.91e-06	2.15e-06	1.94e-06	2.3e-06	8.78e-09	3.05e-06	1.94e-06	1.92e-06	2.25e-06	2.15e-06	6.02e-07	2.2e-06	2.28e-06	2.15e-06	4.28e-07
Epstein-Barr virus infection	7.05e-08	8.37e-09	5.07e-08	2.58e-09	0	7.06e-07	0	3.64e-09	4.47e-08	4.43e-08	0	7.82e-08	0	0	7.74e-07	1.35e-08	5.46e-08	2.41e-06	0	3.09e-07	9.82e-12	2.91e-07	7.52e-12	2.68e-07	1.36e-10	1.92e-08	0	2.65e-08	2.24e-08	7.67e-09	5.92e-08	2.4e-08	0	0	2.65e-07	8.47e-08	2.27e-09	1.3e-08	0	7.99e-10	1.33e-08	5.3e-09	2.02e-07	2.13e-08	0	3.67e-08	3.11e-07	1.52e-08	2.93e-09
Pathways in cancer	0.0002539	0.0004627	0.0002423	0.0002432	0.0003131	0.0002639	0.0002426	0.000409	0.0002563	0.0002565	0.0003705	0.0002495	0.0003946	0.0003658	0.0002888	0.0002425	0.0002592	0.0002808	0.0003285	0.0002485	0.0003018	0.0002538	0.0003018	0.0002646	0.0002474	0.0002351	0.0002421	0.000262	0.0002527	0.0004399	0.0004997	0.0002444	0.0004116	0.0004115	0.0002663	0.0002337	0.0002425	0.0002463	0.0003635	0.0002536	0.0002424	0.0002416	0.0002494	0.0002474	0.0003272	0.0002418	0.0002486	0.0002441	0.0002777
Transcriptional misregulation in cancer	2.66e-07	1.84e-07	2.55e-07	2.53e-08	6.08e-08	1.59e-06	5.19e-09	2.81e-07	4.07e-07	4.08e-07	0	3.01e-08	5.35e-07	5.2e-07	2.07e-07	3.34e-09	1.58e-07	8.44e-07	8.17e-07	1.1e-07	3.66e-09	5.29e-07	3.74e-09	2.09e-07	2.49e-07	1.74e-08	1.53e-08	1.18e-07	1.81e-07	3.11e-08	1.91e-06	1.14e-08	6.62e-09	6.46e-09	2.18e-07	1.96e-07	2.28e-08	2.04e-07	5.57e-07	2.5e-07	3.29e-09	3.77e-07	3.17e-07	1.5e-07	9.13e-07	1.88e-07	1.1e-07	6.84e-08	1.54e-06
Viral carcinogenesis	0.0002487	0.0002791	0.0002744	0.0002657	0.0003032	0.0002615	0.0002656	0.0002813	0.0002667	0.0002667	0.0002516	0.0002672	0.0002747	0.0002978	0.0002669	0.0002664	0.0002651	0.0002603	0.0003009	0.000265	0.0003157	0.000266	0.000316	0.0002691	0.0002655	0.0002884	0.0002671	0.000266	0.0002703	0.0002743	0.0003042	0.0002671	0.0002823	0.0002824	0.0002702	0.0003173	0.0002672	0.000265	0.0002984	0.0002655	0.0002664	0.0002696	0.0002661	0.0002655	0.0003018	0.0002744	0.000265	0.0002654	0.0003129
Chemical carcinogenesis	0.0003542	0.0003254	0.0002401	0.0002208	9.99e-06	0.0003713	0.0002198	2.27e-05	0.0002424	0.0002422	2.64e-05	0.0002085	4.26e-05	1.13e-05	0.0002408	0.0002196	0.0002277	0.0003688	7.03e-05	0.0002402	7.73e-05	0.0002794	7.72e-05	0.0002642	0.0002409	0.0002146	0.0002204	0.0002174	0.0002218	3.64e-05	1.92e-05	0.0002178	7.68e-05	7.69e-05	0.0002682	0.0002204	0.0002202	0.000242	1.11e-05	0.0002556	0.0002196	0.0002188	0.0002458	0.0002328	7.08e-05	0.0002348	0.0002404	0.0002279	6.29e-05
Colorectal cancer	5.09e-06	1.1e-06	6.84e-07	3.67e-07	1.22e-09	2.93e-06	3.35e-07	3.97e-08	9.94e-07	9.89e-07	5.39e-10	3.65e-07	3.95e-08	1.72e-09	1.44e-06	3.45e-07	9.25e-07	3.01e-06	1.02e-07	7.46e-07	2.42e-08	1.61e-06	2.65e-08	1.39e-06	8.47e-07	3.88e-07	3.55e-07	4.71e-07	5.43e-07	4.99e-08	2.76e-07	3.45e-07	1.05e-07	1.05e-07	1.45e-06	8.12e-07	3.54e-07	7.59e-07	1.5e-09	1.57e-06	3.45e-07	3.48e-07	7.54e-07	6.07e-07	1.03e-07	6.76e-07	7.49e-07	5.69e-07	7.37e-08
Renal cell carcinoma	0.0001968	0.00031	0.0001998	0.000203	0.0001413	0.0002031	0.0002035	0.0001964	0.0001966	0.0001968	0.0001777	0.0001986	0.0001955	0.0001898	0.0002051	0.0002033	0.0002041	0.0002101	0.0001719	0.000205	0.0001379	0.0002047	0.0001377	0.000211	0.0002035	0.0001966	0.0002031	0.0002087	0.0001956	0.0002113	0.0002715	0.0002026	0.0002638	0.0002638	0.000212	0.0001882	0.0002026	0.0002034	0.0001875	0.0002071	0.0002033	0.0002018	0.0002019	0.0002028	0.0001708	0.0002001	0.000205	0.0002035	0.0001518
Glioma	4.22e-08	1.1e-10	8.06e-12	0	0	6.62e-11	0	0	1.81e-11	4.19e-12	0	0	0	0	2.01e-10	0	1.28e-10	2.78e-10	0	2.83e-11	0	5.08e-11	0	1.09e-10	6.6e-12	0	2.61e-11	0	1.64e-11	0	8.26e-12	0	0	0	9.95e-11	1.81e-10	0	7.42e-11	0	0	3.93e-12	0	0	0	0	6.37e-11	2.78e-11	3.38e-11	0
Prostate cancer	4.28e-05	0.0001406	3.24e-05	3.01e-05	0.0001633	4.88e-05	2.9e-05	0.000191	4.73e-05	4.72e-05	0.0001829	4.1e-05	0.0001872	0.000167	7.32e-05	2.92e-05	4.5e-05	5.93e-05	0.0001464	3.33e-05	0.0001586	3.82e-05	0.0001588	4.25e-05	3.35e-05	2.89e-05	2.91e-05	4.31e-05	4.71e-05	0.0002179	0.0002139	3.18e-05	0.0001353	0.0001353	4.32e-05	3.59e-05	2.98e-05	3.26e-05	0.000167	3.57e-05	2.92e-05	2.98e-05	3.73e-05	3.44e-05	0.0001462	3.16e-05	3.34e-05	3.04e-05	0.0001175
Bladder cancer	0.0001364	8.76e-05	0.0001432	0.000134	0.0001537	0.0001221	0.0001344	9.29e-05	0.0001231	0.0001232	0.000148	0.0001344	0.0001241	0.0001659	0.0001347	0.0001352	0.0001315	0.0001256	0.0001356	0.0001323	0.000191	0.0001307	0.0001912	0.0001289	0.0001323	0.0001602	0.0001362	0.0001338	0.0001336	0.0001165	0.0001404	0.0001353	0.0001499	0.00015	0.0001282	0.0001944	0.0001359	0.0001325	0.0001658	0.0001293	0.0001352	0.000138	0.000132	0.0001323	0.0001361	0.0001438	0.0001323	0.0001335	0.0001776
Chronic myeloid leukemia	1.65e-06	3.25e-06	1.11e-06	1.05e-06	5.1e-06	1.61e-06	1.03e-06	5.48e-06	1.47e-06	1.47e-06	4.1e-06	1.31e-06	5.6e-06	4.91e-06	1.96e-06	1.03e-06	1.41e-06	1.53e-06	4.73e-06	1.11e-06	4.42e-06	1.21e-06	4.42e-06	1.25e-06	1.16e-06	1e-06	1.03e-06	1.47e-06	1.51e-06	6.57e-06	7.11e-06	1.1e-06	4.87e-06	4.87e-06	1.27e-06	1.22e-06	1.05e-06	1.13e-06	4.92e-06	1.18e-06	1.03e-06	1.04e-06	1.24e-06	1.16e-06	4.71e-06	1.08e-06	1.11e-06	1.07e-06	3.81e-06
Small cell lung cancer	1.36e-05	8.92e-06	8.98e-06	8.96e-06	3.42e-06	1.05e-05	8.97e-06	1.61e-05	1.1e-05	1.1e-05	5.8e-06	8.68e-06	6.22e-06	4.13e-06	8.67e-06	8.97e-06	8.79e-06	9.97e-06	5.49e-06	9.13e-06	8.74e-07	9.65e-06	8.58e-07	9.81e-06	9.27e-06	8.69e-06	8.96e-06	8.77e-06	8.48e-06	4.17e-06	7.28e-06	8.87e-06	7.52e-06	7.52e-06	9.87e-06	8.35e-06	8.93e-06	9.2e-06	4.12e-06	9.73e-06	8.97e-06	9.01e-06	8.98e-06	9.03e-06	5.5e-06	9.03e-06	9.13e-06	9.13e-06	4.64e-06
Systemic lupus erythematosus	1.7e-05	3.49e-05	4.94e-06	4.42e-06	7.21e-10	7.86e-06	4.4e-06	9.71e-07	4.99e-06	4.98e-06	4.12e-05	6.05e-06	5.11e-06	1.51e-05	1.4e-05	4.51e-06	5.16e-06	1.51e-05	3.06e-06	5.52e-06	3.12e-07	6.65e-06	3.13e-07	6.56e-06	4.81e-06	4.35e-06	4.45e-06	4.71e-06	4.34e-06	1.6e-05	1.19e-05	4.55e-06	2.85e-06	2.85e-06	6.49e-06	4.82e-06	4.4e-06	4.92e-06	1.44e-05	5.98e-06	4.5e-06	4.39e-06	5.38e-06	5.01e-06	2.99e-06	4.8e-06	5.55e-06	4.6e-06	1.03e-06
Primary immunodeficiency	0.0006889	0.0005002	0.0006636	0.0006573	0.001052	0.0006252	0.0006563	0.0007131	0.0006651	0.0006648	0.0007604	0.0006807	0.000691	0.0009627	0.0006998	0.0006573	0.0006605	0.0006251	0.0008677	0.0006525	0.0007692	0.0006447	0.0007697	0.0006317	0.0006516	0.0006824	0.0006583	0.0006511	0.000663	0.0006592	0.0006474	0.0006601	0.0006718	0.0006719	0.0006288	0.0007144	0.0006583	0.0006524	0.0009662	0.0006529	0.0006574	0.0006615	0.0006566	0.0006544	0.000868	0.0006644	0.0006525	0.0006541	0.0009825
Hypertrophic cardiomyopathy (HCM)	2.33e-05	9.18e-06	3.04e-05	3.14e-05	7.32e-06	2.75e-05	3.15e-05	6.32e-06	2.88e-05	2.87e-05	9.06e-06	3e-05	1.29e-05	5.95e-06	2.78e-05	3.15e-05	2.9e-05	3.69e-05	1.4e-05	3.22e-05	7.37e-06	3.14e-05	7.33e-06	3.02e-05	3.11e-05	3.03e-05	3.14e-05	2.96e-05	2.95e-05	6.07e-06	6.64e-06	3.12e-05	1.39e-05	1.39e-05	3.01e-05	2.81e-05	3.14e-05	3.12e-05	5.98e-06	3.05e-05	3.15e-05	3.12e-05	3.04e-05	3.12e-05	1.41e-05	3.07e-05	3.23e-05	3.15e-05	1.17e-05
Arrhythmogenic right ventricular cardiomyopathy (ARVC)	2.76e-09	2.24e-07	2.29e-09	6.47e-11	0	1.64e-08	0	9.12e-11	2.74e-09	2.72e-09	0	2.98e-09	0	0	5.83e-08	2.83e-10	7.29e-09	1.07e-07	0	1.05e-08	6.31e-11	1.37e-08	4.83e-11	8.24e-09	4.73e-10	4.36e-10	0	1.19e-09	5.61e-10	1.92e-10	1.8e-09	8.53e-10	0	0	7.91e-09	3.54e-09	5.68e-11	1.7e-09	0	1.19e-08	2.76e-10	1.33e-10	1.94e-09	4.57e-09	0	2.25e-09	1.1e-08	4.42e-10	9.72e-11
Dilated cardiomyopathy	2.76e-09	2.24e-07	2.29e-09	6.47e-11	0	1.64e-08	0	9.12e-11	2.74e-09	2.72e-09	0	2.98e-09	0	0	5.83e-08	2.83e-10	7.29e-09	1.07e-07	0	1.05e-08	6.31e-11	1.37e-08	4.83e-11	8.24e-09	4.73e-10	4.36e-10	0	1.19e-09	5.61e-10	1.92e-10	1.8e-09	8.53e-10	0	0	7.91e-09	3.54e-09	5.68e-11	1.7e-09	0	1.19e-08	2.76e-10	1.33e-10	1.94e-09	4.57e-09	0	2.25e-09	1.1e-08	4.42e-10	9.72e-11
Viral myocarditis	5.09e-06	1.16e-06	6.84e-07	3.67e-07	1.22e-09	2.93e-06	3.35e-07	3.97e-08	9.94e-07	9.89e-07	5.39e-10	3.65e-07	3.95e-08	1.72e-09	1.44e-06	3.45e-07	9.25e-07	3.01e-06	1.02e-07	7.46e-07	2.42e-08	1.61e-06	2.65e-08	1.39e-06	8.47e-07	3.88e-07	3.55e-07	4.71e-07	5.43e-07	4.99e-08	2.76e-07	3.45e-07	1.05e-07	1.05e-07	1.45e-06	8.12e-07	3.54e-07	7.59e-07	1.5e-09	1.57e-06	3.45e-07	3.48e-07	7.54e-07	6.07e-07	1.03e-07	6.76e-07	7.49e-07	5.69e-07	7.37e-08
[truncated: 272 more columns]
